# Supplementary material for: Reduction of severe intraventricular hemorrhage, a tertiary single-center experience: incidence trends, associated risk factors, and hospital policy
Source: Childs Nerv Syst. 2020 May 4;36(12):2971–9. doi: 10.1007/s00381-020-04621-7 (PMC7649152; doi:10.1007/s00381-020-04621-7)
Supplement: Supplementary file 2 — (XLSX 121 kb) [file 381_2020_4621_MOESM2_ESM.xlsx]

## Sheet: Report
Year	MRN	Maternal antenatal steroid treatment	Maternal hypertension preeclampsia	Antenatal Magnesium Sulfate	Parity	Parity_R	Gender	Mode of delivery	Gestational age	Birth weight (grams)	Apgar score(at1 min)	Apgar score(at5 mins)	Cord or 1st Arterial Blood Gas in the 1st Hr of Age > -12	Delivery Room CPR	Need Delivery Room Intubation	High FiO2 (>80%) or need HFOV for the first 24 Hrs	Use of Surfactant	Need >1 Inotropes within 72 Hrs	Hypercapnia(>65) during the 1st week (2x blood gas)	Metabolic Acidosis (BE > -12) during the 1st week	Platelets <100 (Within 7 Days of Age)	Blood c s + within 72 hours of birth	IVH (Grade I or II)	IVH Grade III	IVH Grade IV	Svr_IVH	Overall_IVH	multiple	Birth weight (group)	Gestational age by groups	Maternal antenatal steroid treatment competed	IVHany	IVHSvr	IVHlvl	IVHlvlR2	newyear
2016	1	No	No	No	Triplet C	Multiple	Female	C/S	29	648	6	7	No	No	Yes	No	No	No	No	No	Yes	No	right	No	No	No	Yes	Multiple	500-750	28-29	No	Yes	No	I or II	2	2016
2016	2	No	No	No	single	Single	Male	C/S	29	1240	2	7	No	No	No	No	No	No	No	No	Yes	No	left	No	No	No	Yes	Single	1001-1250	28-29	No	Yes	No	I or II	2	2016
2016	3	No	No	No	single	Single	Male	SVD	32	1600	7	7	No	No	No	No	No	No	No	No	No	No	No	No	No	No	No	Single	> 1500	30-32	No	No	No	No	0	2016
2016	4	No	No	Yes	single	Single	Male	C/S	31	1100	3	7	N/A	No	No	No	No	No	No	No	No	No	right	No	No	No	Yes	Single	1001-1250	30-32	No	Yes	No	I or II	2	2016
2016	5	No	No	No	single	Single	Male	C/S	30	2000	6	8	No	No	No	No	No	No	No	No	No	No	No	No	No	No	No	Single	> 1500	30-32	No	No	No	No	0	2016
2016	6	No	No	No	single	Single	Male	C/S	28	880	4	4	N/A	No	Yes	No	No	No	No	No	Yes	No	left	No	No	No	Yes	Single	751-1000	28-29	No	Yes	No	I or II	2	2016
2016	7	No	No	No	Quadruplet C	Multiple	Male	C/S	25	703	7	7	N/A	No	Yes	No	No	No	No	No	No	No	right	No	No	No	Yes	Multiple	500-750	24-25	No	Yes	No	I or II	2	2016
2016	8	No	No	No	Quadruplet A	Multiple	Male	C/S	25	700	7	8	N/A	No	Yes	No	No	No	No	No	No	No	left	No	No	No	Yes	Multiple	500-750	24-25	No	Yes	No	I or II	2	2016
2016	9	No	No	No	Quadruplet D	Multiple	Male	C/S	25	705	7	7	N/A	No	Yes	No	No	No	No	No	No	No	left	No	No	No	Yes	Multiple	500-750	24-25	No	Yes	No	I or II	2	2016
2016	10	No	No	No	Quadruplet B	Multiple	Male	C/S	25	822	7	7	N/A	No	Yes	No	No	No	No	No	No	No	No	No	No	No	No	Multiple	751-1000	24-25	No	No	No	No	0	2016
2016	11	No	No	No	single	Single	Female	SVD	30	1633	7	8	No	No	No	No	No	No	No	No	No	No	No	No	No	No	No	Single	> 1500	30-32	No	No	No	No	0	2016
2016	12	No	No	No	single	Single	Female	C/S	30	1100	5	8	No	No	No	No	No	No	No	No	No	No	No	No	No	No	No	Single	1001-1250	30-32	No	No	No	No	0	2016
2016	13	Yes	No	.	single	Single	Male	SVD	32	2270	7	9	N/A	No	No	No	No	No	.	.	No	No	No	No	No	No	No	Single	> 1500	30-32	Yes	No	No	No	0	2016
2016	14	No	No	Yes	single	Single	Male	C/S	30	2100	3	7	N/A	No	Yes	No	No	No	No	No	No	No	Bilateral	No	No	No	Yes	Single	> 1500	30-32	No	Yes	No	I or II	2	2016
2016	15	No	No	No	single	Single	Female	C/S	32	880	3	7	No	No	No	No	No	No	No	No	No	No	No	No	No	No	No	Single	751-1000	30-32	No	No	No	No	0	2016
2016	16	No	No	No	single	Single	Female	C/S	28	1190	5	8	N/A	No	No	No	No	No	No	No	No	No	left	No	No	No	Yes	Single	1001-1250	28-29	No	Yes	No	I or II	2	2016
2016	17	No	No	No	single	Single	Female	C/S	28	1290	5	8	N/A	No	No	No	No	No	No	No	No	No	Bilateral	No	No	No	Yes	Single	1251-1500	28-29	No	Yes	No	I or II	2	2016
2016	18	Yes	No	No	single	Single	Male	C/S	32	1550	4	7	N/A	No	No	No	No	No	No	No	No	No	No	No	No	No	No	Single	> 1500	30-32	Yes	No	No	No	0	2016
2016	19	Yes	No	No	single	Single	Female	SVD	31	2680	7	9	N/A	No	No	No	No	No	No	No	No	No	No	No	No	No	No	Single	> 1500	30-32	Yes	No	No	No	0	2016
2016	20	Yes	No	No	single	Single	Male	SVD	25	750	4	7	N/A	No	Yes	No	Yes	Yes	No	No	No	No	Bilateral	No	No	No	Yes	Single	500-750	24-25	Yes	Yes	No	I or II	2	2016
2016	21	Yes	No	No	single	Single	Male	C/S	24	650	3	6	N/A	No	No	No	Yes	No	No	No	No	No	No	left	Bilateral	Yes	Yes	Single	500-750	24-25	Yes	Yes	Yes	Severe	4	2016
2016	22	No	No	No	single	Single	Female	SVD	32	2205	9	9	N/A	No	No	No	No	No	Yes	No	No	No	No	No	No	No	No	Single	> 1500	30-32	No	No	No	No	0	2016
2016	23	No	No	No	Triplet B	Multiple	Male	C/S	32	1800	6	8	N/A	No	No	No	Yes	No	No	No	No	No	No	No	No	No	No	Multiple	> 1500	30-32	No	No	No	No	0	2016
2016	24	No	No	No	Triplet C	Multiple	Male	C/S	32	1650	6	8	N/A	No	No	No	No	No	No	No	Yes	No	No	No	No	No	No	Multiple	> 1500	30-32	No	No	No	No	0	2016
2016	25	No	No	No	Triplet A	Multiple	Male	C/S	32	2170	7	9	N/A	No	No	No	No	No	No	No	No	No	No	No	No	No	No	Multiple	> 1500	30-32	No	No	No	No	0	2016
2016	26	Yes	No	No	single	Single	Female	C/S	32	1910	6	8	N/A	No	No	No	Yes	No	No	No	No	No	No	No	No	No	No	Single	> 1500	30-32	Yes	No	No	No	0	2016
2016	27	Yes	No	Yes	single	Single	Female	SVD	26	750	5	8	N/A	No	Yes	No	No	No	No	No	No	No	Bilateral	No	No	No	Yes	Single	500-750	26-27	Yes	Yes	No	I or II	2	2016
2016	28	No	No	No	Triplet A	Multiple	Female	C/S	32	1420	8	8	N/A	No	No	No	No	No	No	No	No	No	No	No	No	No	No	Multiple	1251-1500	30-32	No	No	No	No	0	2016
2016	29	No	No	No	Triplet B	Multiple	Female	C/S	32	1460	8	8	N/A	No	No	No	Yes	No	No	No	No	No	No	No	No	No	No	Multiple	1251-1500	30-32	No	No	No	No	0	2016
2016	30	No	No	No	Triplet C	Multiple	Female	C/S	32	1450	8	8	N/A	No	No	No	Yes	No	No	No	No	No	No	No	No	No	No	Multiple	1251-1500	30-32	No	No	No	No	0	2016
2016	31	Yes	No	No	single	Single	Male	C/S	32	2092	5	8	N/A	No	No	No	No	No	No	No	No	No	No	No	No	No	No	Single	> 1500	30-32	Yes	No	No	No	0	2016
2016	32	No	No	No	single	Single	Male	C/S	27	910	6	8	N/A	No	No	No	No	No	No	No	Yes	No	Bilateral	No	No	No	Yes	Single	751-1000	26-27	No	Yes	No	I or II	2	2016
2016	33	No	No	No	Twin B	Multiple	Male	SVD	26	825	2	5	No	No	No	No	Yes	No	No	No	Yes	No	No	Bilateral	No	Yes	Yes	Multiple	751-1000	26-27	No	Yes	Yes	Severe	3	2016
2016	34	No	No	No	single	Single	Male	C/S	31	1900	7	8	No	No	No	No	No	No	No	No	No	No	No	No	No	No	No	Single	> 1500	30-32	No	No	No	No	0	2016
2016	35	Yes	No	No	Twin A	Multiple	Male	SVD	28	1060	6	9	N/A	No	No	No	No	Yes	No	No	No	No	No	No	No	No	No	Multiple	1001-1250	28-29	Yes	No	No	No	0	2016
2016	36	Yes	No	No	Twin B	Multiple	Female	SVD	28	1226	6	8	N/A	No	No	No	No	No	Yes	No	No	No	No	No	No	No	No	Multiple	1001-1250	28-29	Yes	No	No	No	0	2016
2016	37	No	No	No	single	Single	Male	SVD	31	1074	6	8	N/A	No	No	No	No	No	No	No	Yes	Yes	Bilateral	No	No	No	Yes	Single	1001-1250	30-32	No	Yes	No	I or II	2	2016
2016	38	No	No	No	single	Single	Male	C/S	30	2775	9	9	N/A	No	No	No	No	No	No	No	No	No	No	Bilateral	No	Yes	Yes	Single	> 1500	30-32	No	Yes	Yes	Severe	3	2016
2016	39	No	No	No	single	Single	Male	C/S	32	1960	7	8	N/A	No	No	No	No	No	Yes	No	No	No	No	No	No	No	No	Single	> 1500	30-32	No	No	No	No	0	2016
2016	40	Yes	No	No	single	Single	Male	C/S	30	1350	7	8	N/A	No	No	No	No	No	No	No	No	No	No	No	No	No	No	Single	1251-1500	30-32	Yes	No	No	No	0	2016
2016	41	No	No	Yes	single	Single	Female	C/S	27	950	6	8	N/A	No	No	No	Yes	No	No	No	Yes	No	left	No	No	No	Yes	Single	751-1000	26-27	No	Yes	No	I or II	2	2016
2016	42	Yes	No	No	single	Single	Male	C/S	29	1250	7	8	N/A	No	No	No	No	No	No	No	No	No	No	No	No	No	No	Single	1001-1250	28-29	Yes	No	No	No	0	2016
2016	43	No	No	No	single	Single	Male	SVD	25	700	5	6	No	No	No	No	Yes	No	No	No	No	No	No	right	Bilateral	Yes	Yes	Single	500-750	24-25	No	Yes	Yes	Severe	4	2016
2016	44	Yes	No	No	single	Single	Male	SVD	30	1020	9	9	N/A	No	No	No	Yes	No	No	No	Yes	No	No	Bilateral	No	Yes	Yes	Single	1001-1250	30-32	Yes	Yes	Yes	Severe	3	2016
2016	45	Yes	No	No	single	Single	Female	SVD	24	660	4	7	No	No	No	No	Yes	Yes	No	No	No	No	No	No	left	Yes	Yes	Single	500-750	24-25	Yes	Yes	Yes	Severe	4	2016
2016	46	Yes	No	No	single	Single	Male	C/S	26	800	2	5	No	No	Yes	No	Yes	Yes	No	No	Yes	No	No	left	right	Yes	Yes	Single	751-1000	26-27	Yes	Yes	Yes	Severe	4	2016
2016	47	Yes	No	No	single	Single	Female	C/S	31	1505	3	7	N/A	No	No	No	No	No	No	No	No	No	No	No	No	No	No	Single	> 1500	30-32	Yes	No	No	No	0	2016
2016	48	Yes	No	No	single	Single	Male	SVD	32	2260	9	9	N/A	No	No	No	No	No	No	No	No	No	No	No	No	No	No	Single	> 1500	30-32	Yes	No	No	No	0	2016
2016	49	Yes	No	No	single	Single	Female	SVD	31	1645	6	8	N/A	No	No	No	No	No	No	No	No	No	No	No	No	No	No	Single	> 1500	30-32	Yes	No	No	No	0	2016
2016	50	Yes	No	No	single	Single	Male	SVD	29	1655	3	7	N/A	No	Yes	Yes	Yes	No	No	No	No	No	Bilateral	No	No	No	Yes	Single	> 1500	28-29	Yes	Yes	No	I or II	2	2016
2016	51	No	No	No	single	Single	Male	C/S	31	1840	6	8	N/A	No	No	No	No	No	No	No	No	No	No	No	No	No	No	Single	> 1500	30-32	No	No	No	No	0	2016
2016	52	Yes	No	No	single	Single	Male	C/S	28	1250	6	8	N/A	No	No	No	No	No	No	No	No	No	No	No	No	No	No	Single	1001-1250	28-29	Yes	No	No	No	0	2016
2016	53	Yes	No	No	single	Single	Female	C/S	28	1190	5	8	N/A	No	No	No	Yes	No	No	No	No	No	No	No	No	No	No	Single	1001-1250	28-29	Yes	No	No	No	0	2016
2016	54	No	No	No	single	Single	Male	SVD	32	1770	6	8	N/A	No	No	No	Yes	No	No	No	No	No	No	No	No	No	No	Single	> 1500	30-32	No	No	No	No	0	2016
2016	55	No	No	No	single	Single	Female	SVD	30	1460	7	8	N/A	No	No	No	No	Yes	No	No	Yes	No	right	No	No	No	Yes	Single	1251-1500	30-32	No	Yes	No	I or II	2	2016
2016	56	No	No	Yes	single	Single	Male	C/S	31	2260	3	6	N/A	No	Yes	No	No	No	No	No	No	No	No	No	No	No	No	Single	> 1500	30-32	No	No	No	No	0	2016
2016	57	No	No	No	single	Single	Male	SVD	31	1585	8	9	N/A	No	No	No	Yes	No	No	No	No	No	Bilateral	No	No	No	Yes	Single	> 1500	30-32	No	Yes	No	I or II	2	2016
2016	58	No	No	No	Triplet A	Multiple	Female	C/S	30	920	8	8	N/A	No	No	No	No	No	No	No	Yes	No	No	No	No	No	No	Multiple	751-1000	30-32	No	No	No	No	0	2016
2016	59	No	No	No	Twin B	Multiple	Female	C/S	30	960	7	8	N/A	No	No	No	No	No	No	No	Yes	No	No	No	No	No	No	Multiple	751-1000	30-32	No	No	No	No	0	2016
2016	60	No	No	No	Triplet C	Multiple	Male	C/S	30	980	4	8	N/A	No	No	No	Yes	No	No	No	Yes	No	No	No	No	No	No	Multiple	751-1000	30-32	No	No	No	No	0	2016
2016	61	No	No	No	single	Single	Male	C/S	30	980	8	9	N/A	No	Yes	No	No	No	No	No	No	No	No	No	No	No	No	Single	751-1000	30-32	No	No	No	No	0	2016
2016	62	Yes	Yes	Yes	single	Single	Female	C/S	27	900	6	8	N/A	No	No	No	Yes	No	Yes	No	Yes	No	No	No	No	No	No	Single	751-1000	26-27	Yes	No	No	No	0	2016
2016	63	Yes	No	No	single	Single	Male	SVD	25	800	5	7	N/A	No	Yes	No	Yes	Yes	No	No	No	No	No	No	No	No	No	Single	751-1000	24-25	Yes	No	No	No	0	2016
2016	64	No	No	No	single	Single	Female	C/S	30	2120	8	9	N/A	No	No	No	No	No	No	No	No	No	No	No	No	No	No	Single	> 1500	30-32	No	No	No	No	0	2016
2016	65	No	No	No	single	Single	Female	C/S	30	2536	7	8	N/A	No	No	No	No	No	No	No	No	No	No	No	No	No	No	Single	> 1500	30-32	No	No	No	No	0	2016
2016	66	Yes	No	No	single	Single	Female	C/S	31	1480	6	8	N/A	No	No	No	Yes	No	No	No	No	No	No	No	No	No	No	Single	1251-1500	30-32	Yes	No	No	No	0	2016
2016	67	No	No	No	single	Single	Female	C/S	32	1520	8	9	N/A	No	No	No	No	No	No	No	No	No	No	No	No	No	No	Single	> 1500	30-32	No	No	No	No	0	2016
2016	68	Yes	No	No	single	Single	Male	C/S	32	1840	5	8	N/A	No	No	No	No	No	Yes	No	No	No	No	No	No	No	No	Single	> 1500	30-32	Yes	No	No	No	0	2016
2016	69	Yes	No	No	single	Single	Male	C/S	32	2286	8	9	N/A	No	No	No	No	No	Yes	No	No	No	No	No	No	No	No	Single	> 1500	30-32	Yes	No	No	No	0	2016
2016	70	Yes	No	No	single	Single	Male	C/S	28	1435	5	8	N/A	No	No	No	No	No	No	No	No	No	No	No	No	No	No	Single	1251-1500	28-29	Yes	No	No	No	0	2016
2016	71	Yes	No	No	single	Single	Female	SVD	28	1435	5	8	N/A	No	No	No	No	No	Yes	No	No	No	No	No	No	No	No	Single	1251-1500	28-29	Yes	No	No	No	0	2016
2016	72	Yes	No	Yes	Twin A	Multiple	Female	C/S	29	1000	5	7	N/A	No	No	No	Yes	No	No	No	No	No	No	No	No	No	No	Multiple	751-1000	28-29	Yes	No	No	No	0	2016
2016	73	Yes	No	Yes	Twin B	Multiple	Male	C/S	29	1160	4	7	N/A	No	No	No	Yes	No	No	No	Yes	No	No	No	No	No	No	Multiple	1001-1250	28-29	Yes	No	No	No	0	2016
2016	74	No	No	No	Twin B	Multiple	Male	C/S	29	1115	7	8	No	No	No	No	No	No	No	No	No	No	right	No	No	No	Yes	Multiple	1001-1250	28-29	No	Yes	No	I or II	2	2016
2016	75	Yes	Yes	No	single	Single	Male	C/S	31	1050	6	8	No	No	No	No	No	No	No	No	No	No	No	No	No	No	No	Single	1001-1250	30-32	Yes	No	No	No	0	2016
2016	76	No	No	No	single	Single	Female	SVD	27	1025	7	8	N/A	No	No	No	No	No	No	No	No	No	No	No	No	No	No	Single	1001-1250	26-27	No	No	No	No	0	2016
2016	77	Yes	No	No	single	Single	Male	SVD	27	1100	3	8	N/A	No	No	No	Yes	No	No	No	No	No	No	No	No	No	No	Single	1001-1250	26-27	Yes	No	No	No	0	2016
2016	78	Yes	No	No	single	Single	Male	SVD	29	1450	6	7	N/A	No	No	No	No	No	No	No	No	No	No	No	No	No	No	Single	1251-1500	28-29	Yes	No	No	No	0	2016
2016	79	Yes	No	Yes	Twin A	Multiple	Male	SVD	30	1455	6	8	N/A	No	No	No	No	No	No	No	No	No	right	No	No	No	Yes	Multiple	1251-1500	30-32	Yes	Yes	No	I or II	2	2016
2016	80	Yes	No	Yes	Twin B	Multiple	Male	SVD	30	1640	6	8	N/A	No	No	No	Yes	No	No	No	No	No	No	No	No	No	No	Multiple	> 1500	30-32	Yes	No	No	No	0	2016
2016	81	Yes	Yes	Yes	single	Single	Female	C/S	32	1430	7	8	No	No	No	No	No	No	No	No	No	No	No	No	No	No	No	Single	1251-1500	30-32	Yes	No	No	No	0	2016
2016	82	Yes	Yes	Yes	single	Single	Female	C/S	29	1000	2	5	N/A	No	No	No	No	Yes	No	No	Yes	No	No	No	No	No	No	Single	751-1000	28-29	Yes	No	No	No	0	2016
2016	83	Yes	No	No	single	Single	Female	SVD	26	750	3	3	N/A	No	Yes	No	No	No	No	No	No	No	No	Bilateral	No	Yes	Yes	Single	500-750	26-27	Yes	Yes	Yes	Severe	3	2016
2016	84	No	No	No	single	Single	Female	SVD	29	1490	5	7	N/A	No	No	No	Yes	No	No	No	Yes	No	No	No	No	No	No	Single	1251-1500	28-29	No	No	No	No	0	2016
2016	85	No	No	No	single	Single	Female	SVD	30	1840	9	9	N/A	No	No	No	No	No	No	No	No	No	No	No	No	No	No	Single	> 1500	30-32	No	No	No	No	0	2016
2016	86	Yes	No	No	single	Single	Female	C/S	32	1903	7	9	N/A	No	No	No	No	No	No	No	No	No	No	No	No	No	No	Single	> 1500	30-32	Yes	No	No	No	0	2016
2016	87	No	No	No	Twin A	Multiple	Female	SVD	29	1330	8	9	N/A	No	No	No	No	No	No	No	No	No	No	No	No	No	No	Multiple	1251-1500	28-29	No	No	No	No	0	2016
2016	88	No	No	No	Twin B	Multiple	Female	C/S	29	1460	5	7	N/A	No	No	No	No	No	No	No	No	No	right	No	No	No	Yes	Multiple	1251-1500	28-29	No	Yes	No	I or II	2	2016
2016	89	Yes	No	No	single	Single	Male	C/S	24	630	2	4	N/A	No	No	No	Yes	Yes	No	Yes	Yes	No	No	right	left	Yes	Yes	Single	500-750	24-25	Yes	Yes	Yes	Severe	4	2016
2016	90	No	No	No	single	Single	Female	SVD	30	1315	6	8	N/A	No	No	No	No	No	No	No	No	No	No	No	No	No	No	Single	1251-1500	30-32	No	No	No	No	0	2016
2016	91	Yes	No	No	single	Single	Female	C/S	32	1125	9	9	N/A	No	No	No	No	No	No	No	Yes	No	Bilateral	No	No	No	Yes	Single	1001-1250	30-32	Yes	Yes	No	I or II	2	2016
2016	92	No	No	No	single	Single	Female	C/S	26	890	4	0	N/A	No	Yes	Yes	Yes	No	No	No	No	No	Bilateral	No	No	No	Yes	Single	751-1000	26-27	No	Yes	No	I or II	2	2016
2016	93	Yes	No	No	single	Single	Female	SVD	28	2105	7	8	N/A	No	No	No	No	No	Yes	No	No	No	No	No	No	No	No	Single	> 1500	28-29	Yes	No	No	No	0	2016
2016	94	Yes	No	No	single	Single	Male	C/S	32	1825	1	6	N/A	No	Yes	No	No	No	No	No	No	No	No	No	No	No	No	Single	> 1500	30-32	Yes	No	No	No	0	2016
2016	95	No	No	No	single	Single	Male	SVD	31	1360	9	9	N/A	No	No	No	No	No	No	No	No	No	No	No	No	No	No	Single	1251-1500	30-32	No	No	No	No	0	2016
2016	96	Yes	No	No	single	Single	Female	SVD	31	1600	3	7	N/A	No	Yes	No	Yes	No	No	No	No	No	No	No	No	No	No	Single	> 1500	30-32	Yes	No	No	No	0	2016
2016	97	No	No	No	single	Single	Female	SVD	32	2320	8	9	N/A	No	No	No	No	No	No	No	No	No	No	No	No	No	No	Single	> 1500	30-32	No	No	No	No	0	2016
2016	98	Yes	No	No	single	Single	Male	SVD	29	860	5	7	N/A	No	Yes	No	No	No	No	No	Yes	No	No	No	No	No	No	Single	751-1000	28-29	Yes	No	No	No	0	2016
2016	99	Yes	No	No	single	Single	Male	C/S	30	1390	6	8	N/A	No	No	No	No	No	No	No	No	No	No	No	No	No	No	Single	1251-1500	30-32	Yes	No	No	No	0	2016
2016	100	No	No	No	single	Single	Female	C/S	26	905	3	5	N/A	No	Yes	No	Yes	No	No	No	No	No	No	No	No	No	No	Single	751-1000	26-27	No	No	No	No	0	2016
2016	101	No	No	No	single	Single	Female	C/S	26	905	6	7	N/A	No	No	No	Yes	No	No	No	No	No	No	No	No	No	No	Single	751-1000	26-27	No	No	No	No	0	2016
2016	102	Yes	Yes	Yes	single	Single	Female	C/S	32	1470	7	8	N/A	No	No	No	No	No	No	No	Yes	No	Bilateral	No	No	No	Yes	Single	1251-1500	30-32	Yes	Yes	No	I or II	2	2016
2016	103	Yes	No	No	single	Single	Male	C/S	28	680	6	7	N/A	No	Yes	No	No	No	No	No	No	No	No	No	No	No	No	Single	500-750	28-29	Yes	No	No	No	0	2016
2016	104	Yes	No	No	single	Single	Female	SVD	32	1460	8	9	No	No	No	No	No	No	No	No	No	No	No	No	No	No	No	Single	1251-1500	30-32	Yes	No	No	No	0	2016
2016	105	Yes	No	No	single	Single	Female	SVD	32	1700	0	0	No	No	No	No	No	No	No	No	Yes	No	No	No	No	No	No	Single	> 1500	30-32	Yes	No	No	No	0	2016
2016	106	No	No	No	single	Single	Male	C/S	31	1780	4	8	N/A	No	No	No	Yes	No	No	No	No	No	No	No	No	No	No	Single	> 1500	30-32	No	No	No	No	0	2016
2016	107	Yes	No	No	Twin B	Multiple	Female	SVD	24	540	4	8	N/A	No	No	Yes	Yes	No	Yes	No	Yes	No	No	No	No	No	No	Multiple	500-750	24-25	Yes	No	No	No	0	2016
2016	108	Yes	No	No	Twin A	Multiple	Female	C/S	31	1240	8	9	N/A	No	No	No	No	No	.	.	No	No	No	No	No	No	No	Multiple	1001-1250	30-32	Yes	No	No	No	0	2016
2016	109	No	No	No	single	Single	Female	C/S	31	1640	8	9	N/A	No	No	No	No	No	No	No	No	No	No	No	No	No	No	Single	> 1500	30-32	No	No	No	No	0	2016
2016	110	Yes	No	No	Twin B	Multiple	Female	SVD	31	1775	8	9	No	No	No	No	No	No	No	No	No	No	No	No	No	No	No	Multiple	> 1500	30-32	Yes	No	No	No	0	2016
2016	111	No	No	No	single	Single	Male	C/S	31	1600	6	8	N/A	No	No	No	Yes	No	No	No	No	No	No	No	No	No	No	Single	> 1500	30-32	No	No	No	No	0	2016
2016	112	No	No	No	single	Single	Female	C/S	31	1470	6	9	No	No	No	No	No	No	No	No	No	No	No	No	No	No	No	Single	1251-1500	30-32	No	No	No	No	0	2016
2016	113	No	No	No	Twin A	Multiple	Male	C/S	31	1565	7	9	No	No	No	No	No	No	No	No	No	No	No	No	No	No	No	Multiple	> 1500	30-32	No	No	No	No	0	2016
2016	114	No	No	No	single	Single	Male	C/S	27	1000	5	7	N/A	No	No	No	Yes	No	No	No	Yes	No	No	Bilateral	No	Yes	Yes	Single	751-1000	26-27	No	Yes	Yes	Severe	3	2016
2016	115	Yes	No	No	single	Single	Female	C/S	32	2102	8	9	N/A	No	No	No	No	No	.	.	No	No	No	No	No	No	No	Single	> 1500	30-32	Yes	No	No	No	0	2016
2016	116	Yes	No	No	single	Single	Female	C/S	31	1600	6	9	N/A	No	No	No	No	No	No	No	No	No	No	No	No	No	No	Single	> 1500	30-32	Yes	No	No	No	0	2016
2016	117	Yes	No	No	single	Single	Male	SVD	26	850	5	8	N/A	No	Yes	No	Yes	No	No	No	No	No	No	No	No	No	No	Single	751-1000	26-27	Yes	No	No	No	0	2016
2016	118	Yes	No	No	single	Single	Male	C/S	25	775	6	6	No	No	No	Yes	Yes	No	No	No	No	No	No	No	No	No	No	Single	751-1000	24-25	Yes	No	No	No	0	2016
2016	119	No	No	No	single	Single	Male	C/S	32	1995	8	9	N/A	No	No	No	No	No	No	No	No	No	No	No	No	No	No	Single	> 1500	30-32	No	No	No	No	0	2016
2016	120	No	No	No	Twin A	Multiple	Male	C/S	30	950	6	8	Yes	No	No	No	No	No	No	No	No	No	No	No	No	No	No	Multiple	751-1000	30-32	No	No	No	No	0	2016
2016	121	Yes	No	No	single	Single	Female	SVD	29	1085	8	9	No	No	No	No	No	No	No	No	No	No	No	No	No	No	No	Single	1001-1250	28-29	Yes	No	No	No	0	2016
2016	122	No	No	No	single	Single	Female	C/S	29	1615	7	8	No	No	No	No	Yes	No	No	No	Yes	No	Bilateral	No	No	No	Yes	Single	> 1500	28-29	No	Yes	No	I or II	2	2016
2016	123	Yes	No	No	single	Single	Male	SVD	24	600	4	8	N/A	No	Yes	No	Yes	No	Yes	No	No	No	No	No	No	No	No	Single	500-750	24-25	Yes	No	No	No	0	2016
2016	124	Yes	No	Yes	single	Single	Female	C/S	26	680	5	7	No	No	No	No	No	No	No	No	Yes	No	right	No	No	No	Yes	Single	500-750	26-27	Yes	Yes	No	I or II	2	2016
2016	125	Yes	No	Yes	single	Single	Male	C/S	31	1930	8	9	N/A	No	No	No	Yes	No	Yes	No	No	No	No	No	No	No	No	Single	> 1500	30-32	Yes	No	No	No	0	2016
2016	126	Yes	No	No	single	Single	Male	SVD	24	750	0	0	N/A	No	No	No	Yes	Yes	No	No	Yes	Yes	No	No	right	Yes	Yes	Single	500-750	24-25	Yes	Yes	Yes	Severe	4	2016
2016	127	Yes	No	No	single	Single	Male	C/S	31	1780	7	9	No	No	No	No	No	No	No	No	No	No	No	No	No	No	No	Single	> 1500	30-32	Yes	No	No	No	0	2016
2016	128	Yes	No	No	single	Single	Female	C/S	26	930	5	7	N/A	No	Yes	No	Yes	No	No	No	No	No	No	No	No	No	No	Single	751-1000	26-27	Yes	No	No	No	0	2016
2016	129	No	No	Yes	single	Single	Male	C/S	32	1700	5	8	N/A	No	No	No	No	No	No	No	No	No	No	No	No	No	No	Single	> 1500	30-32	No	No	No	No	0	2016
2016	130	Yes	No	Yes	single	Single	Male	C/S	32	1820	5	8	N/A	No	No	No	No	No	No	No	No	No	No	No	No	No	No	Single	> 1500	30-32	Yes	No	No	No	0	2016
2016	131	Yes	No	No	single	Single	Male	SVD	30	1530	5	8	N/A	No	No	Yes	Yes	No	Yes	Yes	No	No	No	No	No	No	No	Single	> 1500	30-32	Yes	No	No	No	0	2016
2016	132	Yes	No	Yes	single	Single	Female	C/S	30	1440	9	9	N/A	No	No	No	Yes	No	No	No	No	No	No	No	No	No	No	Single	1251-1500	30-32	Yes	No	No	No	0	2016
2016	133	No	No	No	single	Single	Male	C/S	32	2370	2	6	N/A	No	No	Yes	Yes	Yes	Yes	Yes	No	No	Bilateral	No	No	No	Yes	Single	> 1500	30-32	No	Yes	No	I or II	2	2016
2016	134	Yes	No	No	single	Single	Female	C/S	27	1110	7	8	N/A	No	No	No	Yes	No	No	No	No	No	No	No	No	No	No	Single	1001-1250	26-27	Yes	No	No	No	0	2016
2016	135	Yes	No	Yes	single	Single	Male	SVD	30	1995	9	9	N/A	No	No	No	No	No	No	No	No	No	No	No	No	No	No	Single	> 1500	30-32	Yes	No	No	No	0	2016
2016	136	Yes	No	No	single	Single	Male	C/S	31	1800	6	8	N/A	No	No	No	Yes	No	No	No	No	No	No	No	No	No	No	Single	> 1500	30-32	Yes	No	No	No	0	2016
2016	137	Yes	No	No	Twin A	Multiple	Male	SVD	30	1295	5	8	N/A	No	No	No	No	No	No	No	No	Yes	Bilateral	No	No	No	Yes	Multiple	1251-1500	30-32	Yes	Yes	No	I or II	2	2016
2016	138	Yes	No	No	Twin B	Multiple	Female	SVD	30	730	8	9	N/A	No	No	No	No	No	Yes	No	No	No	left	No	No	No	Yes	Multiple	500-750	30-32	Yes	Yes	No	I or II	2	2016
2016	139	Yes	No	Yes	Twin A	Multiple	Female	C/S	28	900	9	9	N/A	No	No	No	No	No	No	No	Yes	No	No	No	No	No	No	Multiple	751-1000	28-29	Yes	No	No	No	0	2016
2016	140	Yes	No	No	Twin A	Multiple	Male	C/S	30	1620	6	7	N/A	No	No	No	No	No	No	No	No	No	No	No	No	No	No	Multiple	> 1500	30-32	Yes	No	No	No	0	2016
2016	141	Yes	No	No	Twin B	Multiple	Male	C/S	30	1625	6	8	N/A	No	No	No	No	No	No	No	No	No	No	No	No	No	No	Multiple	> 1500	30-32	Yes	No	No	No	0	2016
2016	142	Yes	No	No	single	Single	Male	C/S	26	1000	4	6	N/A	No	Yes	Yes	Yes	No	No	No	No	No	No	No	No	No	No	Single	751-1000	26-27	Yes	No	No	No	0	2016
2016	143	Yes	No	No	single	Single	Male	C/S	30	1200	3	6	N/A	No	Yes	Yes	Yes	Yes	Yes	No	No	No	No	No	No	No	No	Single	1001-1250	30-32	Yes	No	No	No	0	2016
2016	144	Yes	No	Yes	single	Single	Male	C/S	29	1215	5	7	N/A	No	No	No	No	No	No	No	Yes	No	No	No	No	No	No	Single	1001-1250	28-29	Yes	No	No	No	0	2016
2016	145	Yes	Yes	No	single	Single	Male	C/S	28	1145	3	7	N/A	No	No	No	Yes	No	No	No	No	No	No	No	No	No	No	Single	1001-1250	28-29	Yes	No	No	No	0	2016
2016	146	Yes	No	No	single	Single	Male	C/S	29	1520	5	8	N/A	No	No	No	No	No	No	No	No	No	No	No	No	No	No	Single	> 1500	28-29	Yes	No	No	No	0	2016
2016	147	Yes	No	Yes	Twin A	Multiple	Female	C/S	27	1000	6	8	Yes	No	No	No	No	No	No	No	No	No	No	No	No	No	No	Multiple	751-1000	26-27	Yes	No	No	No	0	2016
2016	148	Yes	No	No	Twin B	Multiple	Female	C/S	28	1000	6	7	N/A	No	Yes	No	Yes	No	No	No	No	No	No	Bilateral	No	Yes	Yes	Multiple	751-1000	28-29	Yes	Yes	Yes	Severe	3	2016
2016	149	No	No	No	Twin A	Multiple	Female	C/S	31	1380	8	9	N/A	No	No	No	No	No	No	No	No	No	No	No	No	No	No	Multiple	1251-1500	30-32	No	No	No	No	0	2016
2016	150	No	No	No	Twin B	Multiple	Male	C/S	31	1535	8	9	N/A	No	No	Yes	Yes	No	No	No	No	No	No	No	No	No	No	Multiple	> 1500	30-32	No	No	No	No	0	2016
2016	151	No	No	No	single	Single	Male	SVD	29	1840	3	7	N/A	No	No	No	Yes	No	Yes	No	Yes	No	No	Bilateral	No	Yes	Yes	Single	> 1500	28-29	No	Yes	Yes	Severe	3	2016
2016	152	Yes	Yes	No	Twin A	Multiple	Female	SVD	31	1280	7	8	N/A	No	No	No	No	No	No	No	No	No	No	No	No	No	No	Multiple	1251-1500	30-32	Yes	No	No	No	0	2016
2016	153	Yes	Yes	No	Twin B	Multiple	Male	SVD	31	1280	9	8	N/A	No	No	No	No	No	No	No	No	Yes	left	No	No	No	Yes	Multiple	1251-1500	30-32	Yes	Yes	No	I or II	2	2016
2016	154	No	No	No	single	Single	Female	SVD	32	1870	6	8	N/A	No	No	No	Yes	No	Yes	No	No	No	No	No	No	No	No	Single	> 1500	30-32	No	No	No	No	0	2016
2016	155	No	No	No	single	Single	Male	SVD	30	1670	7	8	N/A	No	No	Yes	Yes	No	No	No	No	No	No	No	No	No	No	Single	> 1500	30-32	No	No	No	No	0	2016
2016	156	Yes	No	No	Twin A	Multiple	Male	SVD	27	850	0	0	N/A	No	No	No	Yes	No	No	No	Yes	No	No	Bilateral	No	Yes	Yes	Multiple	751-1000	26-27	Yes	Yes	Yes	Severe	3	2016
2016	157	Yes	No	Yes	Twin B	Multiple	Male	SVD	27	945	4	6	N/A	No	Yes	Yes	Yes	Yes	Yes	No	No	No	No	Bilateral	No	Yes	Yes	Multiple	751-1000	26-27	Yes	Yes	Yes	Severe	3	2016
2016	158	Yes	No	No	single	Single	Female	C/S	31	1230	8	9	No	No	No	No	No	No	No	No	Yes	No	No	No	No	No	No	Single	1001-1250	30-32	Yes	No	No	No	0	2016
2016	159	Yes	No	Yes	Twin A	Multiple	Male	SVD	31	2000	7	8	N/A	No	No	No	No	No	No	No	No	No	No	No	No	No	No	Multiple	> 1500	30-32	Yes	No	No	No	0	2016
2016	160	Yes	No	Yes	Twin B	Multiple	Male	SVD	31	2000	6	9	N/A	No	No	No	No	No	No	No	No	No	No	No	No	No	No	Multiple	> 1500	30-32	Yes	No	No	No	0	2016
2016	161	Yes	No	No	Quadruplet B	Multiple	Female	C/S	31	1260	8	9	No	No	No	No	No	No	No	No	Yes	No	No	No	No	No	No	Multiple	1251-1500	30-32	Yes	No	No	No	0	2016
2016	162	Yes	No	No	Quadruplet A	Multiple	Female	C/S	31	1610	9	9	No	No	No	No	No	No	No	No	No	No	No	No	No	No	No	Multiple	> 1500	30-32	Yes	No	No	No	0	2016
2016	163	Yes	No	No	Quadruplet C	Multiple	Male	C/S	31	1220	8	9	No	No	No	No	No	No	No	No	No	No	No	No	No	No	No	Multiple	1001-1250	30-32	Yes	No	No	No	0	2016
2016	164	Yes	No	No	Quadruplet D	Multiple	Female	C/S	31	1345	8	9	No	No	No	No	No	No	No	No	No	No	No	No	No	No	No	Multiple	1251-1500	30-32	Yes	No	No	No	0	2016
2016	165	No	No	No	Twin A	Multiple	Male	SVD	32	2000	8	9	N/A	No	No	No	No	No	No	No	No	No	No	No	No	No	No	Multiple	> 1500	30-32	No	No	No	No	0	2016
2016	166	No	No	No	Twin B	Multiple	Male	SVD	32	2030	4	8	N/A	No	No	No	No	No	No	No	No	No	No	No	No	No	No	Multiple	> 1500	30-32	No	No	No	No	0	2016
2016	167	No	No	No	Twin A	Multiple	Male	C/S	31	800	7	8	N/A	No	No	No	Yes	No	No	No	Yes	No	No	No	No	No	No	Multiple	751-1000	30-32	No	No	No	No	0	2016
2016	168	No	No	No	Twin B	Multiple	Male	C/S	31	1600	6	8	N/A	No	No	No	Yes	No	No	No	No	No	No	No	No	No	No	Multiple	> 1500	30-32	No	No	No	No	0	2016
2016	169	Yes	Yes	Yes	single	Single	Female	C/S	28	930	6	7	N/A	No	No	No	Yes	No	No	No	Yes	No	right	No	No	No	Yes	Single	751-1000	28-29	Yes	Yes	No	I or II	2	2016
2016	170	Yes	Yes	Yes	single	Single	Female	C/S	30	1340	5	8	No	No	No	No	No	No	No	No	No	No	No	No	No	No	No	Single	1251-1500	30-32	Yes	No	No	No	0	2016
2016	171	No	No	Yes	single	Single	Male	SVD	25	720	6	8	No	No	Yes	No	No	No	Yes	No	No	No	No	No	No	No	No	Single	500-750	24-25	No	No	No	No	0	2016
2016	172	Yes	No	No	single	Single	Female	C/S	29	1150	8	9	No	No	No	No	No	No	No	No	No	No	No	No	No	No	No	Single	1001-1250	28-29	Yes	No	No	No	0	2016
2016	173	Yes	No	Yes	single	Single	Male	C/S	28	1540	8	9	No	No	No	No	No	No	No	No	Yes	No	No	No	No	No	No	Single	> 1500	28-29	Yes	No	No	No	0	2016
2016	174	Yes	Yes	No	single	Single	Female	C/S	32	1300	8	9	N/A	No	No	No	No	No	.	.	Yes	No	No	No	No	No	No	Single	1251-1500	30-32	Yes	No	No	No	0	2016
2016	175	No	No	No	single	Single	Female	SVD	31	1800	7	8	No	No	No	No	No	No	No	No	No	No	No	No	No	No	No	Single	> 1500	30-32	No	No	No	No	0	2016
2016	176	Yes	No	No	single	Single	Male	C/S	25	770	2	8	N/A	No	Yes	No	Yes	No	No	No	No	No	No	No	No	No	No	Single	751-1000	24-25	Yes	No	No	No	0	2016
2016	177	Yes	No	No	Twin A	Multiple	Male	C/S	30	1730	6	8	No	No	No	No	No	No	No	No	No	No	No	No	No	No	No	Multiple	> 1500	30-32	Yes	No	No	No	0	2016
2016	178	Yes	No	No	Twin B	Multiple	Male	C/S	30	1810	6	8	No	No	No	No	Yes	No	No	No	No	No	No	No	No	No	No	Multiple	> 1500	30-32	Yes	No	No	No	0	2016
2016	179	Yes	No	Yes	Twin A	Multiple	Female	C/S	27	1135	5	6	No	No	Yes	Yes	Yes	No	No	No	No	No	left	No	No	No	Yes	Multiple	1001-1250	26-27	Yes	Yes	No	I or II	2	2016
2016	180	Yes	No	Yes	Twin B	Multiple	Female	C/S	27	1135	5	6	No	No	Yes	Yes	Yes	No	No	No	No	No	left	No	No	No	Yes	Multiple	1001-1250	26-27	Yes	Yes	No	I or II	2	2016
2016	181	Yes	No	No	single	Single	Female	SVD	29	1290	3	5	N/A	No	No	No	Yes	No	No	No	No	No	No	Bilateral	No	Yes	Yes	Single	1251-1500	28-29	Yes	Yes	Yes	Severe	3	2016
2016	182	Yes	No	Yes	single	Single	Female	SVD	31	1040	9	9	N/A	No	No	No	No	No	No	No	Yes	No	No	No	No	No	No	Single	1001-1250	30-32	Yes	No	No	No	0	2016
2016	183	Yes	No	No	single	Single	Female	SVD	28	920	7	9	N/A	No	No	Yes	Yes	No	No	No	Yes	No	No	No	No	No	No	Single	751-1000	28-29	Yes	No	No	No	0	2016
2016	184	Yes	No	Yes	single	Single	Female	SVD	30	1450	8	9	N/A	No	No	No	No	No	No	No	No	No	No	No	No	No	No	Single	1251-1500	30-32	Yes	No	No	No	0	2016
2016	185	No	No	No	single	Single	Female	SVD	26	510	6	6	N/A	No	Yes	Yes	No	Yes	Yes	No	Yes	No	No	Bilateral	No	Yes	Yes	Single	500-750	26-27	No	Yes	Yes	Severe	3	2016
2016	186	Yes	No	No	single	Single	Male	C/S	32	930	3	7	N/A	No	No	No	No	No	No	No	Yes	No	No	No	No	No	No	Single	751-1000	30-32	Yes	No	No	No	0	2016
2016	187	Yes	No	No	single	Single	Female	C/S	24	650	6	7	N/A	No	Yes	No	Yes	No	No	No	No	No	No	No	No	No	No	Single	500-750	24-25	Yes	No	No	No	0	2016
2016	188	Yes	No	No	single	Single	Male	C/S	26	690	4	5	N/A	No	No	No	No	No	No	No	No	No	No	No	No	No	No	Single	500-750	26-27	Yes	No	No	No	0	2016
2016	189	Yes	No	No	single	Single	Male	C/S	32	1700	4	8	N/A	No	No	No	No	No	No	No	No	No	No	No	No	No	No	Single	> 1500	30-32	Yes	No	No	No	0	2016
2016	190	No	No	No	single	Single	Female	C/S	27	850	5	7	N/A	No	Yes	No	Yes	Yes	No	No	Yes	No	No	left	right	Yes	Yes	Single	751-1000	26-27	No	Yes	Yes	Severe	4	2016
2016	191	No	No	No	single	Single	Male	SVD	32	1930	6	9	N/A	No	No	Yes	Yes	No	No	No	No	No	No	No	No	No	No	Single	> 1500	30-32	No	No	No	No	0	2016
2016	192	No	No	Yes	single	Single	Male	SVD	29	1600	2	6	N/A	No	No	Yes	No	Yes	No	No	No	No	No	No	No	No	No	Single	> 1500	28-29	No	No	No	No	0	2016
2016	193	No	No	No	single	Single	Female	SVD	27	1140	5	6	N/A	No	No	No	Yes	No	No	No	No	No	No	No	No	No	No	Single	1001-1250	26-27	No	No	No	No	0	2016
2016	194	Yes	No	Yes	Twin A	Multiple	Female	SVD	28	1130	7	8	No	No	No	No	Yes	No	No	No	No	No	No	No	No	No	No	Multiple	1001-1250	28-29	Yes	No	No	No	0	2016
2016	195	Yes	No	No	Twin B	Multiple	Female	SVD	28	1300	3	8	N/A	No	No	No	Yes	No	No	No	No	No	No	Bilateral	No	Yes	Yes	Multiple	1251-1500	28-29	Yes	Yes	Yes	Severe	3	2016
2016	196	No	No	No	single	Single	Male	SVD	32	1600	6	9	N/A	No	No	No	Yes	No	No	No	No	No	right	No	No	No	Yes	Single	> 1500	30-32	No	Yes	No	I or II	2	2016
2016	197	Yes	Yes	Yes	single	Single	Female	C/S	31	1380	7	9	N/A	No	No	No	No	No	No	No	No	No	No	No	No	No	No	Single	1251-1500	30-32	Yes	No	No	No	0	2016
2016	198	No	No	No	single	Single	Female	C/S	29	1810	7	8	N/A	No	No	No	No	No	No	No	No	No	No	No	No	No	No	Single	> 1500	28-29	No	No	No	No	0	2016
2016	199	No	No	No	single	Single	Female	SVD	26	865	3	7	No	No	Yes	No	Yes	No	No	No	No	No	Bilateral	No	No	No	Yes	Single	751-1000	26-27	No	Yes	No	I or II	2	2016
2016	200	Yes	No	No	Twin A	Multiple	Male	C/S	30	1580	6	8	N/A	No	No	No	No	No	No	No	No	No	No	No	No	No	No	Multiple	> 1500	30-32	Yes	No	No	No	0	2016
2016	201	Yes	No	No	Twin B	Multiple	Male	C/S	30	1530	6	8	N/A	No	No	No	No	No	No	No	No	No	No	No	No	No	No	Multiple	> 1500	30-32	Yes	No	No	No	0	2016
2016	202	No	No	No	single	Single	Male	C/S	32	1970	5	8	N/A	No	No	No	Yes	No	No	No	No	No	No	No	No	No	No	Single	> 1500	30-32	No	No	No	No	0	2016
2016	203	No	No	Yes	single	Single	Female	SVD	30	1730	4	7	N/A	No	No	No	No	No	No	No	No	No	right	No	No	No	Yes	Single	> 1500	30-32	No	Yes	No	I or II	2	2016
2016	204	Yes	No	No	Triplet A	Multiple	Male	C/S	31	1258	3	7	N/A	No	No	No	No	No	No	No	No	No	No	No	No	No	No	Multiple	1251-1500	30-32	Yes	No	No	No	0	2016
2016	205	Yes	No	No	Triplet B	Multiple	Male	C/S	31	1460	6	9	N/A	No	No	No	No	No	No	No	No	No	No	No	No	No	No	Multiple	1251-1500	30-32	Yes	No	No	No	0	2016
2016	206	Yes	No	No	Triplet C	Multiple	Male	C/S	31	850	6	8	N/A	No	No	No	No	No	No	No	Yes	No	No	No	No	No	No	Multiple	751-1000	30-32	Yes	No	No	No	0	2016
2016	207	Yes	No	No	single	Single	Female	C/S	32	1900	7	8	N/A	No	No	No	No	No	No	No	No	No	No	No	No	No	No	Single	> 1500	30-32	Yes	No	No	No	0	2016
2016	208	Yes	No	No	single	Single	Male	C/S	32	1395	7	8	N/A	No	No	No	No	No	No	No	No	No	No	No	No	No	No	Single	1251-1500	30-32	Yes	No	No	No	0	2016
2016	209	Yes	No	Yes	Twin A	Multiple	Female	SVD	29	1155	6	8	N/A	No	No	No	Yes	No	No	No	No	No	right	No	No	No	Yes	Multiple	1001-1250	28-29	Yes	Yes	No	I or II	2	2016
2016	210	Yes	No	Yes	Twin B	Multiple	Female	SVD	29	1200	6	8	N/A	No	No	No	Yes	No	Yes	No	No	No	left	No	No	No	Yes	Multiple	1001-1250	28-29	Yes	Yes	No	I or II	2	2016
2016	211	Yes	No	Yes	single	Single	Male	C/S	31	2900	7	9	N/A	No	No	No	No	No	No	No	No	No	No	No	No	No	No	Single	> 1500	30-32	Yes	No	No	No	0	2016
2016	212	Yes	No	No	single	Single	Female	C/S	32	2000	6	8	N/A	No	No	No	No	No	No	No	No	No	No	No	No	No	No	Single	> 1500	30-32	Yes	No	No	No	0	2016
2016	213	Yes	No	No	single	Single	Male	SVD	31	1415	8	9	N/A	No	No	No	No	No	No	No	No	No	No	No	No	No	No	Single	1251-1500	30-32	Yes	No	No	No	0	2016
2016	214	Yes	No	No	single	Single	Male	C/S	29	1425	6	6	N/A	No	No	No	Yes	No	No	No	No	No	left	No	No	No	Yes	Single	1251-1500	28-29	Yes	Yes	No	I or II	2	2016
2016	215	Yes	Yes	Yes	single	Single	Female	C/S	30	1100	9	9	N/A	No	No	No	No	No	No	No	No	No	No	No	No	No	No	Single	1001-1250	30-32	Yes	No	No	No	0	2016
2016	216	No	No	No	single	Single	Female	C/S	31	1615	5	7	N/A	No	No	No	Yes	No	No	No	No	No	No	No	No	No	No	Single	> 1500	30-32	No	No	No	No	0	2016
2016	217	Yes	No	No	single	Single	Male	C/S	30	1960	7	8	N/A	No	No	No	No	No	No	Yes	Yes	No	No	No	No	No	No	Single	> 1500	30-32	Yes	No	No	No	0	2016
2016	218	Yes	No	No	single	Single	Female	C/S	32	1750	6	8	N/A	No	No	No	No	No	No	No	No	No	No	No	No	No	No	Single	> 1500	30-32	Yes	No	No	No	0	2016
2016	219	Yes	No	No	single	Single	Male	SVD	32	2100	5	8	N/A	No	No	Yes	Yes	No	Yes	No	No	No	right	No	No	No	Yes	Single	> 1500	30-32	Yes	Yes	No	I or II	2	2016
2016	220	Yes	No	No	single	Single	Female	SVD	30	1400	8	9	N/A	No	No	No	No	No	No	No	No	No	No	No	No	No	No	Single	1251-1500	30-32	Yes	No	No	No	0	2016
2016	221	No	No	No	single	Single	Male	C/S	28	1160	1	6	N/A	No	No	No	Yes	Yes	No	No	No	No	No	Bilateral	No	Yes	Yes	Single	1001-1250	28-29	No	Yes	Yes	Severe	3	2016
2016	222	Yes	No	No	single	Single	Male	SVD	25	780	5	8	N/A	No	Yes	No	Yes	Yes	No	No	No	No	No	Bilateral	No	Yes	Yes	Single	751-1000	24-25	Yes	Yes	Yes	Severe	3	2016
2016	223	No	Yes	No	single	Single	Female	C/S	27	910	6	7	N/A	No	No	No	Yes	Yes	No	No	No	No	No	No	No	No	No	Single	751-1000	26-27	No	No	No	No	0	2016
2017	224	Yes	Yes	Yes	single	Single	Female	C/S	27	700	5	8	N/A	No	Yes	No	Yes	No	No	No	No	No	No	No	No	No	No	Single	500-750	26-27	Yes	No	No	No	0	2017-2018
2017	225	Yes	No	Yes	single	Single	Female	SVD	32	1800	7	9	No	No	No	No	Yes	No	No	No	No	No	No	No	No	No	No	Single	> 1500	30-32	Yes	No	No	No	0	2017-2018
2017	226	Yes	Yes	No	Triplet A	Multiple	Male	C/S	32	1510	8	8	N/A	No	No	No	Yes	No	No	Yes	No	No	No	No	No	No	No	Multiple	> 1500	30-32	Yes	No	No	No	0	2017-2018
2017	227	Yes	Yes	No	Triplet C	Multiple	Female	C/S	32	1600	7	8	N/A	No	No	No	No	No	No	No	No	No	No	No	No	No	No	Multiple	> 1500	30-32	Yes	No	No	No	0	2017-2018
2017	228	Yes	Yes	No	Triplet B	Multiple	Male	C/S	32	1420	5	8	N/A	No	No	No	Yes	No	No	No	No	No	No	No	No	No	No	Multiple	1251-1500	30-32	Yes	No	No	No	0	2017-2018
2017	229	Yes	No	No	single	Single	Male	C/S	32	2000	6	7	N/A	No	No	No	No	No	No	No	No	No	No	No	No	No	No	Single	> 1500	30-32	Yes	No	No	No	0	2017-2018
2017	230	Yes	No	No	single	Single	Male	C/S	30	1400	9	9	No	No	No	No	Yes	No	No	No	No	No	No	No	No	No	No	Single	1251-1500	30-32	Yes	No	No	No	0	2017-2018
2017	231	Yes	No	No	single	Single	Female	C/S	27	1200	4	7	No	No	Yes	No	Yes	No	No	No	No	No	No	No	No	No	No	Single	1001-1250	26-27	Yes	No	No	No	0	2017-2018
2017	232	Yes	Yes	Yes	single	Single	Female	C/S	29	1000	8	9	N/A	No	No	No	Yes	No	No	No	No	No	No	No	No	No	No	Single	751-1000	28-29	Yes	No	No	No	0	2017-2018
2017	233	Yes	Yes	Yes	single	Single	Female	C/S	32	1300	6	8	No	No	No	Yes	Yes	No	No	No	Yes	No	Bilateral	No	No	No	Yes	Single	1251-1500	30-32	Yes	Yes	No	I or II	2	2017-2018
2017	234	Yes	Yes	Yes	single	Single	Female	SVD	24	720	1	6	No	No	Yes	Yes	Yes	Yes	No	Yes	No	No	Bilateral	No	No	No	Yes	Single	500-750	24-25	Yes	Yes	No	I or II	2	2017-2018
2017	235	No	No	Yes	Twin A	Multiple	Male	C/S	28	1050	8	9	No	No	No	No	Yes	Yes	No	No	No	No	No	No	No	No	No	Multiple	1001-1250	28-29	No	No	No	No	0	2017-2018
2017	236	No	No	Yes	Twin B	Multiple	Male	C/S	28	1100	8	9	No	No	No	No	Yes	Yes	No	No	No	No	No	No	No	No	No	Multiple	1001-1250	28-29	No	No	No	No	0	2017-2018
2017	237	No	No	No	single	Single	Male	C/S	31	2125	4	7	N/A	No	Yes	No	Yes	No	No	No	No	No	No	No	No	No	No	Single	> 1500	30-32	No	No	No	No	0	2017-2018
2017	238	Yes	No	No	single	Single	Male	SVD	24	755	3	6	No	No	Yes	No	No	No	No	No	Yes	No	No	No	No	No	No	Single	751-1000	24-25	Yes	No	No	No	0	2017-2018
2017	239	No	No	No	single	Single	Female	C/S	26	700	5	7	No	No	Yes	Yes	Yes	Yes	Yes	No	Yes	No	No	No	No	No	No	Single	500-750	26-27	No	No	No	No	0	2017-2018
2017	240	No	No	Yes	Twin A	Multiple	Male	SVD	27	1370	8	8	No	No	No	No	No	No	No	No	No	No	No	No	No	No	No	Multiple	1251-1500	26-27	No	No	No	No	0	2017-2018
2017	241	No	No	Yes	Twin B	Multiple	Male	SVD	27	1200	8	8	N/A	No	No	No	Yes	No	No	No	No	No	No	No	No	No	No	Multiple	1001-1250	26-27	No	No	No	No	0	2017-2018
2017	242	No	No	No	single	Single	Female	C/S	28	1200	4	6	N/A	No	Yes	Yes	Yes	Yes	No	No	No	No	No	No	right	Yes	Yes	Single	1001-1250	28-29	No	Yes	Yes	Severe	4	2017-2018
2017	243	Yes	No	Yes	single	Single	Male	SVD	31	2090	7	8	No	No	No	No	Yes	No	Yes	No	No	No	No	No	No	No	No	Single	> 1500	30-32	Yes	No	No	No	0	2017-2018
2017	244	Yes	Yes	Yes	single	Single	Female	SVD	29	1380	6	7	No	No	No	No	No	No	No	No	No	No	No	No	No	No	No	Single	1251-1500	28-29	Yes	No	No	No	0	2017-2018
2017	245	No	No	No	single	Single	Male	SVD	30	2100	7	9	No	No	Yes	No	No	No	No	No	No	No	No	No	No	No	No	Single	> 1500	30-32	No	No	No	No	0	2017-2018
2017	246	Yes	No	Yes	Twin A	Multiple	Male	C/S	30	1000	7	8	N/A	No	No	No	No	No	No	No	Yes	No	No	No	No	No	No	Multiple	751-1000	30-32	Yes	No	No	No	0	2017-2018
2017	247	Yes	No	Yes	Twin B	Multiple	Male	C/S	30	1390	8	9	N/A	No	No	No	Yes	No	No	No	No	No	No	No	No	No	No	Multiple	1251-1500	30-32	Yes	No	No	No	0	2017-2018
2017	248	Yes	No	No	Twin A	Multiple	Female	C/S	29	1125	5	8	N/A	No	No	No	No	No	No	No	No	No	No	No	No	No	No	Multiple	1001-1250	28-29	Yes	No	No	No	0	2017-2018
2017	249	Yes	No	No	Twin B	Multiple	Female	C/S	29	1300	8	9	No	No	No	No	Yes	No	No	No	No	No	No	No	No	No	No	Multiple	1251-1500	28-29	Yes	No	No	No	0	2017-2018
2017	250	Yes	No	No	single	Single	Male	C/S	30	1400	6	8	No	No	No	No	Yes	No	No	No	No	No	No	No	No	No	No	Single	1251-1500	30-32	Yes	No	No	No	0	2017-2018
2017	251	Yes	No	Yes	single	Single	Female	SVD	27	895	5	8	No	No	Yes	No	Yes	Yes	No	No	Yes	No	No	No	Bilateral	Yes	Yes	Single	751-1000	26-27	Yes	Yes	Yes	Severe	4	2017-2018
2017	252	Yes	No	Yes	single	Single	Female	C/S	28	1000	5	7	No	No	Yes	No	Yes	No	No	No	Yes	No	No	No	No	No	No	Single	751-1000	28-29	Yes	No	No	No	0	2017-2018
2017	253	Yes	No	No	single	Single	Female	SVD	30	1550	8	9	N/A	No	No	No	No	No	No	No	No	No	No	No	No	No	No	Single	> 1500	30-32	Yes	No	No	No	0	2017-2018
2017	254	No	No	No	single	Single	Male	SVD	27	1100	3	7	N/A	No	Yes	Yes	Yes	No	No	No	No	Yes	left	No	No	No	Yes	Single	1001-1250	26-27	No	Yes	No	I or II	2	2017-2018
2017	255	Yes	No	Yes	single	Single	Male	SVD	30	1270	7	8	No	No	No	No	No	No	No	No	No	No	No	No	No	No	No	Single	1251-1500	30-32	Yes	No	No	No	0	2017-2018
2017	256	Yes	No	No	single	Single	Male	C/S	32	2070	3	7	N/A	No	Yes	No	Yes	No	No	No	No	No	No	No	No	No	No	Single	> 1500	30-32	Yes	No	No	No	0	2017-2018
2017	257	Yes	No	Yes	single	Single	Male	C/S	32	2020	8	9	No	No	No	No	No	No	Yes	No	No	No	No	No	No	No	No	Single	> 1500	30-32	Yes	No	No	No	0	2017-2018
2017	258	Yes	No	No	Triplet A	Multiple	Female	C/S	32	1500	9	9	No	No	No	No	No	No	No	No	No	No	No	No	No	No	No	Multiple	1251-1500	30-32	Yes	No	No	No	0	2017-2018
2017	259	Yes	No	No	Triplet B	Multiple	Female	C/S	32	1190	8	9	No	No	No	No	No	No	No	No	No	No	No	No	No	No	No	Multiple	1001-1250	30-32	Yes	No	No	No	0	2017-2018
2017	260	Yes	No	No	Triplet C	Multiple	Female	C/S	32	1610	6	8	No	No	No	No	No	No	No	No	No	No	No	No	No	No	No	Multiple	> 1500	30-32	Yes	No	No	No	0	2017-2018
2017	261	Yes	Yes	Yes	single	Single	Female	C/S	30	1000	5	7	N/A	No	No	No	No	No	No	No	No	No	No	No	No	No	No	Single	751-1000	30-32	Yes	No	No	No	0	2017-2018
2017	262	Yes	No	Yes	Twin A	Multiple	Female	SVD	29	1200	7	8	N/A	No	No	No	No	No	No	No	No	No	left	No	No	No	Yes	Multiple	1001-1250	28-29	Yes	Yes	No	I or II	2	2017-2018
2017	263	Yes	No	Yes	Twin B	Multiple	Female	SVD	29	1200	5	8	N/A	No	No	No	No	No	No	No	No	No	No	No	No	No	No	Multiple	1001-1250	28-29	Yes	No	No	No	0	2017-2018
2017	264	Yes	No	No	single	Single	Female	C/S	32	1640	4	7	N/A	No	No	No	Yes	No	No	No	No	No	No	No	No	No	No	Single	> 1500	30-32	Yes	No	No	No	0	2017-2018
2017	265	No	No	No	single	Single	Female	SVD	26	680	3	7	N/A	No	Yes	No	Yes	Yes	No	No	Yes	No	No	right	left	Yes	Yes	Single	500-750	26-27	No	Yes	Yes	Severe	4	2017-2018
2017	266	Yes	No	No	single	Single	Female	C/S	27	1020	6	9	N/A	No	No	No	Yes	No	No	No	No	No	No	Bilateral	No	Yes	Yes	Single	1001-1250	26-27	Yes	Yes	Yes	Severe	3	2017-2018
2017	267	Yes	Yes	Yes	single	Single	Female	C/S	30	1200	5	7	N/A	No	No	No	No	No	No	No	No	No	No	No	No	No	No	Single	1001-1250	30-32	Yes	No	No	No	0	2017-2018
2017	268	Yes	No	No	single	Single	Female	SVD	29	1500	6	8	No	No	Yes	No	No	No	No	No	No	No	No	No	No	No	No	Single	1251-1500	28-29	Yes	No	No	No	0	2017-2018
2017	269	No	No	No	single	Single	Male	SVD	26	830	5	6	N/A	No	Yes	No	No	No	Yes	No	No	No	No	No	Bilateral	Yes	Yes	Single	751-1000	26-27	No	Yes	Yes	Severe	4	2017-2018
2017	270	Yes	No	No	single	Single	Male	C/S	30	1355	3	4	N/A	No	Yes	No	No	No	No	No	No	No	No	No	No	No	No	Single	1251-1500	30-32	Yes	No	No	No	0	2017-2018
2017	271	Yes	No	No	single	Single	Male	C/S	31	1760	6	10	No	No	No	No	Yes	No	Yes	No	Yes	No	left	No	No	No	Yes	Single	> 1500	30-32	Yes	Yes	No	I or II	2	2017-2018
2017	272	Yes	No	No	single	Single	Female	C/S	32	1620	9	9	N/A	No	No	No	No	No	No	No	No	No	No	No	No	No	No	Single	> 1500	30-32	Yes	No	No	No	0	2017-2018
2017	273	Yes	No	No	Twin A	Multiple	Female	C/S	32	1720	8	9	No	No	No	No	Yes	No	No	No	No	No	No	No	No	No	No	Multiple	> 1500	30-32	Yes	No	No	No	0	2017-2018
2017	274	Yes	No	No	Twin B	Multiple	Male	C/S	32	1850	8	9	No	No	No	No	No	No	No	No	No	No	No	No	No	No	No	Multiple	> 1500	30-32	Yes	No	No	No	0	2017-2018
2017	275	No	No	No	single	Single	Female	SVD	25	870	4	7	No	No	Yes	No	Yes	Yes	No	No	No	No	No	No	No	No	No	Single	751-1000	24-25	No	No	No	No	0	2017-2018
2017	276	Yes	No	Yes	single	Single	Female	C/S	30	1700	7	9	N/A	No	No	No	No	No	Yes	No	No	No	No	No	No	No	No	Single	> 1500	30-32	Yes	No	No	No	0	2017-2018
2017	277	Yes	No	Yes	single	Single	Female	SVD	31	1680	8	8	N/A	No	No	No	No	No	No	No	No	No	No	No	No	No	No	Single	> 1500	30-32	Yes	No	No	No	0	2017-2018
2017	278	Yes	No	No	Twin A	Multiple	Male	SVD	24	760	5	7	N/A	No	Yes	No	Yes	Yes	No	No	Yes	No	Bilateral	No	No	No	Yes	Multiple	751-1000	24-25	Yes	Yes	No	I or II	2	2017-2018
2017	279	Yes	No	No	single	Single	Female	SVD	24	700	6	8	N/A	No	Yes	No	Yes	Yes	No	No	Yes	No	Bilateral	No	No	No	Yes	Single	500-750	24-25	Yes	Yes	No	I or II	2	2017-2018
2017	280	No	No	No	Twin B	Multiple	Male	C/S	32	1660	7	9	N/A	No	No	No	No	No	No	No	No	No	No	No	No	No	No	Multiple	> 1500	30-32	No	No	No	No	0	2017-2018
2017	281	Yes	No	Yes	single	Single	Male	C/S	29	1700	5	9	N/A	No	No	No	No	No	No	No	No	No	No	No	No	No	No	Single	> 1500	28-29	Yes	No	No	No	0	2017-2018
2017	282	Yes	No	Yes	single	Single	Male	SVD	26	895	3	6	N/A	No	Yes	No	Yes	No	No	No	No	No	No	No	No	No	No	Single	751-1000	26-27	Yes	No	No	No	0	2017-2018
2017	283	Yes	No	No	single	Single	Male	C/S	27	1120	6	8	N/A	No	No	No	No	No	No	No	No	No	No	No	No	No	No	Single	1001-1250	26-27	Yes	No	No	No	0	2017-2018
2017	284	Yes	Yes	Yes	single	Single	Female	C/S	28	650	5	7	N/A	No	Yes	No	Yes	Yes	Yes	No	Yes	No	No	No	No	No	No	Single	500-750	28-29	Yes	No	No	No	0	2017-2018
2017	285	No	No	No	Twin A	Multiple	Female	C/S	32	1570	7	8	N/A	No	No	No	No	No	No	No	No	No	No	No	No	No	No	Multiple	> 1500	30-32	No	No	No	No	0	2017-2018
2017	286	Yes	No	Yes	single	Single	Female	C/S	32	1340	7	9	No	No	No	No	No	No	No	No	No	No	right	No	No	No	Yes	Single	1251-1500	30-32	Yes	Yes	No	I or II	2	2017-2018
2017	287	No	No	No	single	Single	Female	C/S	32	1400	6	8	No	No	No	No	No	No	No	No	No	No	No	No	No	No	No	Single	1251-1500	30-32	No	No	No	No	0	2017-2018
2017	288	Yes	No	Yes	single	Single	Male	C/S	24	750	1	5	No	No	Yes	No	Yes	Yes	No	No	Yes	No	No	Bilateral	No	Yes	Yes	Single	500-750	24-25	Yes	Yes	Yes	Severe	3	2017-2018
2017	289	No	No	No	single	Single	Male	C/S	32	1980	4	6	No	No	Yes	No	No	Yes	No	No	No	No	No	No	No	No	No	Single	> 1500	30-32	No	No	No	No	0	2017-2018
2017	290	Yes	No	Yes	single	Single	Female	C/S	27	1000	6	7	No	No	No	No	No	No	No	No	No	No	No	No	No	No	No	Single	751-1000	26-27	Yes	No	No	No	0	2017-2018
2017	291	Yes	No	No	single	Single	Female	C/S	31	1400	3	6	N/A	No	Yes	No	Yes	No	No	No	No	No	No	No	No	No	No	Single	1251-1500	30-32	Yes	No	No	No	0	2017-2018
2017	292	Yes	No	Yes	single	Single	Male	C/S	32	1830	6	8	N/A	No	No	No	No	No	No	No	No	No	No	No	No	No	No	Single	> 1500	30-32	Yes	No	No	No	0	2017-2018
2017	293	Yes	No	No	single	Single	Male	SVD	29	1280	6	8	No	No	No	No	No	No	No	No	No	No	No	No	No	No	No	Single	1251-1500	28-29	Yes	No	No	No	0	2017-2018
2017	294	Yes	No	Yes	single	Single	Female	C/S	32	2230	8	9	N/A	No	No	Yes	Yes	No	No	No	No	No	No	No	No	No	No	Single	> 1500	30-32	Yes	No	No	No	0	2017-2018
2017	295	Yes	No	No	single	Single	Male	C/S	31	1830	6	8	N/A	No	No	No	No	No	No	No	No	No	No	No	No	No	No	Single	> 1500	30-32	Yes	No	No	No	0	2017-2018
2017	296	No	Yes	No	single	Single	Male	C/S	30	1000	3	6	N/A	No	Yes	No	Yes	No	No	No	Yes	No	No	No	No	No	No	Single	751-1000	30-32	No	No	No	No	0	2017-2018
2017	297	No	Yes	Yes	single	Single	Female	C/S	27	615	6	8	N/A	No	Yes	No	Yes	Yes	Yes	No	Yes	No	No	No	No	No	No	Single	500-750	26-27	No	No	No	No	0	2017-2018
2017	298	Yes	No	No	single	Single	Male	C/S	32	1335	6	9	No	No	No	No	Yes	No	No	No	No	No	No	No	No	No	No	Single	1251-1500	30-32	Yes	No	No	No	0	2017-2018
2017	299	Yes	No	Yes	single	Single	Male	SVD	29	1335	6	8	N/A	No	No	No	Yes	No	No	No	No	No	No	No	No	No	No	Single	1251-1500	28-29	Yes	No	No	No	0	2017-2018
2017	300	Yes	No	No	single	Single	Male	C/S	32	1800	6	9	No	No	No	No	No	No	No	No	No	Yes	No	No	No	No	No	Single	> 1500	30-32	Yes	No	No	No	0	2017-2018
2017	301	Yes	No	No	single	Single	Female	SVD	27	900	7	8	No	No	Yes	No	Yes	No	No	No	No	No	No	No	No	No	No	Single	751-1000	26-27	Yes	No	No	No	0	2017-2018
2017	302	Yes	No	Yes	single	Single	Female	SVD	25	700	5	7	No	No	Yes	No	Yes	Yes	No	No	No	No	No	No	No	No	No	Single	500-750	24-25	Yes	No	No	No	0	2017-2018
2017	303	No	No	No	single	Single	Male	SVD	31	1400	9	9	No	No	No	No	No	No	No	No	No	No	No	No	No	No	No	Single	1251-1500	30-32	No	No	No	No	0	2017-2018
2017	304	Yes	Yes	Yes	single	Single	Male	C/S	27	750	2	4	Yes	No	Yes	Yes	Yes	No	No	No	Yes	No	No	No	No	No	No	Single	500-750	26-27	Yes	No	No	No	0	2017-2018
2017	305	Yes	Yes	No	single	Single	Male	C/S	32	1830	5	8	N/A	No	No	No	No	No	No	No	No	No	No	No	No	No	No	Single	> 1500	30-32	Yes	No	No	No	0	2017-2018
2017	306	Yes	No	No	Twin B	Multiple	Female	C/S	32	1270	5	8	N/A	No	No	No	No	No	No	No	No	No	No	No	No	No	No	Multiple	1251-1500	30-32	Yes	No	No	No	0	2017-2018
2017	307	Yes	No	Yes	single	Single	Male	SVD	27	1040	5	6	N/A	No	Yes	No	Yes	No	Yes	No	No	No	No	No	No	No	No	Single	1001-1250	26-27	Yes	No	No	No	0	2017-2018
2017	308	Yes	No	No	single	Single	Male	C/S	29	2000	1	5	No	No	No	No	Yes	Yes	Yes	Yes	Yes	No	No	No	No	No	No	Single	> 1500	28-29	Yes	No	No	No	0	2017-2018
2017	309	No	No	No	single	Single	Male	SVD	29	1368	0	0	N/A	No	No	No	Yes	No	No	No	No	No	No	No	No	No	No	Single	1251-1500	28-29	No	No	No	No	0	2017-2018
2017	310	No	No	No	single	Single	Female	C/S	27	1080	0	0	N/A	No	No	No	Yes	No	No	No	No	No	Bilateral	No	No	No	Yes	Single	1001-1250	26-27	No	Yes	No	I or II	2	2017-2018
2017	311	No	No	No	Twin B	Multiple	Female	SVD	32	1645	0	0	No	No	No	No	No	No	No	No	No	No	No	No	No	No	No	Multiple	> 1500	30-32	No	No	No	No	0	2017-2018
2017	312	No	No	No	Twin A	Multiple	Female	SVD	32	1585	0	0	N/A	No	No	No	No	No	No	No	No	No	No	No	No	No	No	Multiple	> 1500	30-32	No	No	No	No	0	2017-2018
2017	313	No	No	No	single	Single	Male	C/S	28	1400	5	8	N/A	No	Yes	Yes	Yes	No	No	No	No	No	No	No	No	No	No	Single	1251-1500	28-29	No	No	No	No	0	2017-2018
2017	314	Yes	No	Yes	single	Single	Female	SVD	25	725	6	8	N/A	No	Yes	No	Yes	Yes	Yes	No	No	No	No	No	No	No	No	Single	500-750	24-25	Yes	No	No	No	0	2017-2018
2017	315	Yes	No	Yes	single	Single	Male	C/S	28	1225	5	8	N/A	No	No	No	No	No	No	No	Yes	No	No	No	No	No	No	Single	1001-1250	28-29	Yes	No	No	No	0	2017-2018
2017	316	Yes	No	No	single	Single	Female	SVD	32	2176	8	9	N/A	No	No	No	No	No	No	No	No	No	No	No	No	No	No	Single	> 1500	30-32	Yes	No	No	No	0	2017-2018
2017	317	No	No	No	single	Single	Male	C/S	32	1160	8	9	N/A	No	No	No	No	No	No	No	No	No	No	No	No	No	No	Single	1001-1250	30-32	No	No	No	No	0	2017-2018
2017	318	No	No	No	single	Single	Male	C/S	32	2680	2	6	N/A	No	No	Yes	Yes	Yes	No	No	No	No	No	No	No	No	No	Single	> 1500	30-32	No	No	No	No	0	2017-2018
2017	319	No	No	No	Twin A	Multiple	Female	SVD	27	1020	6	8	N/A	No	No	No	Yes	Yes	No	No	No	No	right	No	No	No	Yes	Multiple	1001-1250	26-27	No	Yes	No	I or II	2	2017-2018
2017	320	No	No	Yes	single	Single	Female	SVD	29	1440	5	9	No	No	No	No	No	No	No	No	No	No	No	No	No	No	No	Single	1251-1500	28-29	No	No	No	No	0	2017-2018
2017	321	Yes	No	No	single	Single	Female	SVD	24	750	7	9	No	No	Yes	No	No	Yes	No	No	Yes	No	No	No	No	No	No	Single	500-750	24-25	Yes	No	No	No	0	2017-2018
2017	322	Yes	Yes	Yes	Twin A	Multiple	Female	C/S	28	960	8	9	No	No	No	No	Yes	No	No	No	No	No	No	No	No	No	No	Multiple	751-1000	28-29	Yes	No	No	No	0	2017-2018
2017	323	Yes	No	Yes	Twin B	Multiple	Female	C/S	30	1230	7	8	N/A	No	Yes	No	Yes	No	No	No	No	No	No	No	No	No	No	Multiple	1001-1250	30-32	Yes	No	No	No	0	2017-2018
2017	324	No	Yes	Yes	Twin A	Multiple	Male	C/S	24	680	0	0	No	Yes	Yes	No	Yes	Yes	No	No	No	No	No	No	No	No	No	Multiple	500-750	24-25	No	No	No	No	0	2017-2018
2017	325	Yes	No	No	single	Single	Male	SVD	30	1645	8	9	N/A	No	No	No	No	No	No	No	No	No	No	No	No	No	No	Single	> 1500	30-32	Yes	No	No	No	0	2017-2018
2017	326	No	No	Yes	single	Single	Female	C/S	32	970	8	9	No	No	No	No	No	No	No	No	No	No	No	No	No	No	No	Single	751-1000	30-32	No	No	No	No	0	2017-2018
2017	327	Yes	No	Yes	single	Single	Male	C/S	30	1150	6	8	N/A	No	No	No	No	No	Yes	No	No	No	No	No	No	No	No	Single	1001-1250	30-32	Yes	No	No	No	0	2017-2018
2017	328	No	No	No	single	Single	Male	C/S	31	1640	5	8	No	No	No	No	No	No	Yes	No	No	No	No	No	No	No	No	Single	> 1500	30-32	No	No	No	No	0	2017-2018
2017	329	Yes	No	No	single	Single	Female	C/S	30	1400	5	8	N/A	No	Yes	No	Yes	Yes	No	No	No	No	No	No	No	No	No	Single	1251-1500	30-32	Yes	No	No	No	0	2017-2018
2017	330	Yes	No	No	single	Single	Male	SVD	32	1540	8	8	No	No	No	No	No	Yes	No	No	No	No	No	No	No	No	No	Single	> 1500	30-32	Yes	No	No	No	0	2017-2018
2017	331	Yes	No	Yes	single	Single	Female	SVD	31	1635	8	9	N/A	No	No	No	No	No	No	No	No	No	No	No	No	No	No	Single	> 1500	30-32	Yes	No	No	No	0	2017-2018
2017	332	No	No	Yes	single	Single	Male	C/S	32	1670	7	8	N/A	No	No	No	No	No	No	No	No	No	No	No	No	No	No	Single	> 1500	30-32	No	No	No	No	0	2017-2018
2017	333	Yes	No	No	single	Single	Female	SVD	25	775	7	8	No	No	No	No	Yes	No	No	No	No	No	right	No	No	No	Yes	Single	751-1000	24-25	Yes	Yes	No	I or II	2	2017-2018
2017	334	Yes	No	No	Twin A	Multiple	Male	C/S	32	1475	7	9	No	No	No	No	No	No	No	No	No	No	No	No	No	No	No	Multiple	1251-1500	30-32	Yes	No	No	No	0	2017-2018
2017	335	Yes	No	Yes	Twin B	Multiple	Female	SVD	30	1560	6	8	No	No	No	No	No	No	No	No	No	No	No	No	No	No	No	Multiple	> 1500	30-32	Yes	No	No	No	0	2017-2018
2017	336	Yes	No	Yes	Twin A	Multiple	Female	SVD	30	1545	6	8	N/A	No	No	No	No	No	No	No	No	No	No	No	No	No	No	Multiple	> 1500	30-32	Yes	No	No	No	0	2017-2018
2017	337	No	No	No	Triplet B	Multiple	Male	C/S	32	1760	7	9	No	No	No	No	No	No	No	No	No	No	No	No	No	No	No	Multiple	> 1500	30-32	No	No	No	No	0	2017-2018
2017	338	No	No	No	Triplet C	Multiple	Male	C/S	32	1670	0	0	No	No	No	No	No	No	No	No	No	No	No	No	No	No	No	Multiple	> 1500	30-32	No	No	No	No	0	2017-2018
2017	339	No	No	No	Triplet A	Multiple	Female	C/S	32	1662	9	9	No	No	No	No	No	No	No	No	No	No	No	No	No	No	No	Multiple	> 1500	30-32	No	No	No	No	0	2017-2018
2017	340	No	No	No	single	Single	Male	C/S	32	2500	5	7	No	No	Yes	Yes	Yes	Yes	No	No	No	No	left	No	No	No	Yes	Single	> 1500	30-32	No	Yes	No	I or II	2	2017-2018
2017	341	Yes	No	No	Twin A	Multiple	Male	SVD	28	1310	6	8	No	No	No	No	Yes	No	No	No	No	No	No	No	No	No	No	Multiple	1251-1500	28-29	Yes	No	No	No	0	2017-2018
2017	342	Yes	No	No	single	Single	Male	SVD	29	1200	7	8	No	No	No	No	No	No	No	No	No	No	No	No	No	No	No	Single	1001-1250	28-29	Yes	No	No	No	0	2017-2018
2017	343	Yes	No	No	single	Single	Male	SVD	31	1800	6	9	No	No	No	No	Yes	No	Yes	No	Yes	No	left	No	No	No	Yes	Single	> 1500	30-32	Yes	Yes	No	I or II	2	2017-2018
2017	344	Yes	No	No	single	Single	Female	SVD	31	1325	9	9	No	No	No	No	No	No	No	No	No	No	No	No	No	No	No	Single	1251-1500	30-32	Yes	No	No	No	0	2017-2018
2017	345	No	No	No	single	Single	Male	SVD	30	1635	6	8	No	No	No	No	Yes	No	No	No	No	No	No	No	No	No	No	Single	> 1500	30-32	No	No	No	No	0	2017-2018
2017	346	Yes	Yes	Yes	single	Single	Female	C/S	32	1260	8	9	N/A	No	No	No	No	No	No	No	No	No	No	No	No	No	No	Single	1251-1500	30-32	Yes	No	No	No	0	2017-2018
2017	347	Yes	No	No	Twin A	Multiple	Male	C/S	30	1400	5	8	N/A	No	No	No	Yes	Yes	No	No	No	No	No	No	No	No	No	Multiple	1251-1500	30-32	Yes	No	No	No	0	2017-2018
2017	348	No	No	No	Triplet B	Multiple	Male	C/S	30	1270	8	9	N/A	No	No	No	No	No	No	No	No	No	No	No	No	No	No	Multiple	1251-1500	30-32	No	No	No	No	0	2017-2018
2017	349	Yes	No	No	Triplet C	Multiple	Male	C/S	30	950	6	8	No	No	No	No	No	Yes	No	No	No	No	No	No	No	No	No	Multiple	751-1000	30-32	Yes	No	No	No	0	2017-2018
2017	350	No	No	No	single	Single	Male	SVD	30	2760	8	8	N/A	No	No	No	No	No	No	No	No	No	No	No	No	No	No	Single	> 1500	30-32	No	No	No	No	0	2017-2018
2017	351	No	No	No	single	Single	Male	C/S	31	1730	3	7	No	No	Yes	Yes	Yes	Yes	No	No	Yes	Yes	No	No	No	No	No	Single	> 1500	30-32	No	No	No	No	0	2017-2018
2017	352	Yes	No	No	single	Single	Male	SVD	31	1970	9	9	No	No	No	No	No	No	No	No	No	No	No	No	No	No	No	Single	> 1500	30-32	Yes	No	No	No	0	2017-2018
2017	353	Yes	No	No	single	Single	Male	SVD	32	1945	9	9	No	No	No	No	No	No	Yes	No	No	No	No	No	No	No	No	Single	> 1500	30-32	Yes	No	No	No	0	2017-2018
2017	354	No	No	No	Twin A	Multiple	Male	C/S	30	1730	0	0	No	No	No	No	No	No	No	No	Yes	No	No	No	No	No	No	Multiple	> 1500	30-32	No	No	No	No	0	2017-2018
2017	355	No	No	No	Twin B	Multiple	Female	C/S	30	1100	6	6	No	No	No	Yes	Yes	Yes	Yes	Yes	Yes	No	No	No	No	No	No	Multiple	1001-1250	30-32	No	No	No	No	0	2017-2018
2017	356	Yes	No	No	single	Single	Male	C/S	31	1940	8	9	No	No	No	No	No	No	No	No	No	No	No	No	No	No	No	Single	> 1500	30-32	Yes	No	No	No	0	2017-2018
2017	357	Yes	No	No	single	Single	Male	SVD	24	630	4	6	N/A	No	Yes	Yes	Yes	Yes	No	Yes	Yes	No	No	left	right	Yes	Yes	Single	500-750	24-25	Yes	Yes	Yes	Severe	4	2017-2018
2017	358	No	No	No	single	Single	Male	C/S	31	1750	6	8	N/A	No	No	No	Yes	No	No	No	No	No	No	No	No	No	No	Single	> 1500	30-32	No	No	No	No	0	2017-2018
2017	359	Yes	No	Yes	single	Single	Male	SVD	26	1170	9	7	No	No	Yes	No	Yes	No	Yes	Yes	No	No	No	left	right	Yes	Yes	Single	1001-1250	26-27	Yes	Yes	Yes	Severe	4	2017-2018
2017	360	No	No	No	Twin A	Multiple	Female	C/S	31	1235	0	0	No	No	Yes	No	Yes	Yes	No	Yes	No	No	No	No	No	No	No	Multiple	1001-1250	30-32	No	No	No	No	0	2017-2018
2017	361	No	No	No	Twin A	Multiple	Female	C/S	31	1650	0	0	No	No	Yes	No	Yes	No	No	No	No	No	No	No	No	No	No	Multiple	> 1500	30-32	No	No	No	No	0	2017-2018
2017	362	Yes	No	Yes	single	Single	Female	C/S	27	1100	5	9	N/A	No	Yes	No	Yes	No	Yes	No	Yes	No	No	No	No	No	No	Single	1001-1250	26-27	Yes	No	No	No	0	2017-2018
2017	363	Yes	No	No	Twin A	Multiple	Female	C/S	28	1100	1	4	N/A	No	Yes	No	Yes	No	No	No	No	No	right	No	No	No	Yes	Multiple	1001-1250	28-29	Yes	Yes	No	I or II	2	2017-2018
2017	364	Yes	No	No	single	Single	Male	SVD	25	900	6	7	N/A	No	Yes	No	Yes	No	No	No	No	No	No	No	Bilateral	Yes	Yes	Single	751-1000	24-25	Yes	Yes	Yes	Severe	4	2017-2018
2017	365	Yes	Yes	Yes	single	Single	Female	C/S	28	970	5	8	No	No	Yes	No	Yes	No	No	No	Yes	No	No	No	No	No	No	Single	751-1000	28-29	Yes	No	No	No	0	2017-2018
2017	366	No	No	No	single	Single	Female	C/S	32	2144	8	9	No	No	No	No	No	No	No	No	No	No	No	No	No	No	No	Single	> 1500	30-32	No	No	No	No	0	2017-2018
2017	367	No	No	No	single	Single	Male	C/S	32	2000	5	7	N/A	No	No	No	No	No	Yes	No	No	No	No	No	No	No	No	Single	> 1500	30-32	No	No	No	No	0	2017-2018
2017	368	No	No	No	Twin A	Multiple	Female	C/S	31	1975	6	9	No	No	No	No	No	No	No	No	No	No	No	No	No	No	No	Multiple	> 1500	30-32	No	No	No	No	0	2017-2018
2017	369	No	No	No	Twin A	Multiple	Female	C/S	31	1950	6	9	No	No	No	No	No	No	Yes	No	No	No	No	No	No	No	No	Multiple	> 1500	30-32	No	No	No	No	0	2017-2018
2017	370	No	Yes	No	Twin A	Multiple	Female	C/S	31	1800	9	9	No	No	No	No	No	No	No	No	No	No	No	No	No	No	No	Multiple	> 1500	30-32	No	No	No	No	0	2017-2018
2017	371	No	Yes	No	Twin B	Multiple	Female	C/S	31	1680	9	9	No	No	No	No	No	No	No	No	No	No	No	No	No	No	No	Multiple	> 1500	30-32	No	No	No	No	0	2017-2018
2017	372	No	No	No	single	Single	Female	SVD	28	1515	6	8	N/A	No	No	No	Yes	No	No	No	No	No	No	No	No	No	No	Single	> 1500	28-29	No	No	No	No	0	2017-2018
2017	373	Yes	No	No	single	Single	Male	SVD	24	930	4	8	N/A	No	Yes	No	Yes	No	No	No	Yes	No	right	No	No	No	Yes	Single	751-1000	24-25	Yes	Yes	No	I or II	2	2017-2018
2017	374	Yes	No	No	single	Single	Female	SVD	29	1185	5	8	No	No	No	No	No	No	No	No	No	No	No	No	No	No	No	Single	1001-1250	28-29	Yes	No	No	No	0	2017-2018
2017	375	No	No	No	single	Single	Female	SVD	28	1320	8	9	No	No	No	No	No	No	No	No	No	No	No	No	No	No	No	Single	1251-1500	28-29	No	No	No	No	0	2017-2018
2017	376	Yes	Yes	Yes	single	Single	Male	C/S	27	750	3	6	No	No	No	No	Yes	No	No	No	No	No	No	No	No	No	No	Single	500-750	26-27	Yes	No	No	No	0	2017-2018
2017	377	Yes	No	No	Twin A	Multiple	Female	C/S	29	1200	8	9	N/A	No	No	No	No	No	No	No	No	No	No	No	No	No	No	Multiple	1001-1250	28-29	Yes	No	No	No	0	2017-2018
2017	378	No	No	Yes	single	Single	Female	C/S	28	1300	4	8	No	No	Yes	No	Yes	No	No	No	No	No	No	No	No	No	No	Single	1251-1500	28-29	No	No	No	No	0	2017-2018
2017	379	Yes	No	No	single	Single	Female	SVD	28	900	6	8	No	No	No	No	No	No	No	No	No	No	No	No	No	No	No	Single	751-1000	28-29	Yes	No	No	No	0	2017-2018
2017	380	Yes	No	No	single	Single	Male	C/S	32	1000	7	8	N/A	No	No	No	No	No	No	No	Yes	No	No	No	No	No	No	Single	751-1000	30-32	Yes	No	No	No	0	2017-2018
2017	381	No	No	No	single	Single	Female	C/S	31	1320	6	8	No	No	Yes	No	Yes	No	No	No	No	No	No	No	No	No	No	Single	1251-1500	30-32	No	No	No	No	0	2017-2018
2017	382	Yes	No	No	single	Single	Male	C/S	32	1945	5	7	No	No	No	No	Yes	No	No	No	No	No	No	No	No	No	No	Single	> 1500	30-32	Yes	No	No	No	0	2017-2018
2017	383	Yes	No	No	single	Single	Male	SVD	24	570	3	7	N/A	No	No	No	Yes	Yes	Yes	No	No	No	left	No	No	No	Yes	Single	500-750	24-25	Yes	Yes	No	I or II	2	2017-2018
2017	384	Yes	No	No	single	Single	Female	C/S	32	1700	6	8	No	No	No	No	Yes	No	No	No	No	No	No	No	No	No	No	Single	> 1500	30-32	Yes	No	No	No	0	2017-2018
2017	385	No	No	No	single	Single	Female	SVD	28	780	0	0	N/A	No	No	No	Yes	No	Yes	No	No	No	left	No	No	No	Yes	Single	751-1000	28-29	No	Yes	No	I or II	2	2017-2018
2017	386	Yes	No	No	Twin A	Multiple	Male	C/S	31	1420	7	9	No	No	No	No	No	No	No	No	No	No	No	No	No	No	No	Multiple	1251-1500	30-32	Yes	No	No	No	0	2017-2018
2017	387	No	No	No	single	Single	Female	C/S	30	980	8	9	N/A	No	No	No	No	No	No	No	Yes	No	right	No	No	No	Yes	Single	751-1000	30-32	No	Yes	No	I or II	2	2017-2018
2017	388	No	No	No	Twin A	Multiple	Female	C/S	30	1675	4	8	No	No	No	No	No	No	No	No	No	Yes	No	No	No	No	No	Multiple	> 1500	30-32	No	No	No	No	0	2017-2018
2017	389	No	No	No	Twin B	Multiple	Male	C/S	30	1660	6	8	No	No	No	No	No	No	No	No	No	No	No	No	No	No	No	Multiple	> 1500	30-32	No	No	No	No	0	2017-2018
2017	390	Yes	No	No	single	Single	Male	C/S	30	1600	0	0	N/A	No	Yes	No	Yes	No	No	No	No	No	No	No	No	No	No	Single	> 1500	30-32	Yes	No	No	No	0	2017-2018
2017	391	Yes	No	No	Twin A	Multiple	Female	SVD	30	1250	7	9	N/A	No	No	No	No	No	No	No	No	No	Bilateral	No	No	No	Yes	Multiple	1001-1250	30-32	Yes	Yes	No	I or II	2	2017-2018
2017	392	Yes	No	No	single	Single	Male	SVD	30	1460	0	0	N/A	No	No	No	Yes	No	No	No	No	No	No	No	No	No	No	Single	1251-1500	30-32	Yes	No	No	No	0	2017-2018
2017	393	No	No	Yes	single	Single	Female	SVD	29	1420	8	9	No	No	No	No	No	No	No	No	No	No	No	No	No	No	No	Single	1251-1500	28-29	No	No	No	No	0	2017-2018
2017	394	No	No	No	single	Single	Male	C/S	32	1600	8	9	N/A	No	No	No	Yes	No	Yes	No	Yes	No	No	No	No	No	No	Single	> 1500	30-32	No	No	No	No	0	2017-2018
2017	395	Yes	No	Yes	single	Single	Female	C/S	29	1100	8	9	N/A	No	No	No	Yes	No	No	No	Yes	No	No	No	No	No	No	Single	1001-1250	28-29	Yes	No	No	No	0	2017-2018
2017	396	No	No	No	single	Single	Female	SVD	32	1395	9	9	N/A	No	No	No	Yes	No	No	No	No	No	No	No	No	No	No	Single	1251-1500	30-32	No	No	No	No	0	2017-2018
2017	397	Yes	No	No	Triplet A	Multiple	Male	C/S	32	1900	7	8	N/A	No	No	No	No	No	No	No	No	No	No	No	No	No	No	Multiple	> 1500	30-32	Yes	No	No	No	0	2017-2018
2017	398	Yes	No	No	Triplet B	Multiple	Male	C/S	32	1750	7	9	N/A	No	No	No	Yes	No	No	No	No	No	No	No	No	No	No	Multiple	> 1500	30-32	Yes	No	No	No	0	2017-2018
2017	399	Yes	No	No	Triplet C	Multiple	Male	C/S	32	1140	9	9	N/A	No	No	No	No	No	No	No	No	No	left	No	No	No	Yes	Multiple	1001-1250	30-32	Yes	Yes	No	I or II	2	2017-2018
2017	400	No	No	No	Triplet A	Multiple	Male	C/S	31	1700	7	8	N/A	No	No	No	Yes	No	No	No	No	No	No	No	No	No	No	Multiple	> 1500	30-32	No	No	No	No	0	2017-2018
2017	401	No	No	No	Triplet B	Multiple	Female	C/S	31	1560	6	7	N/A	No	No	No	No	No	No	No	No	No	No	No	No	No	No	Multiple	> 1500	30-32	No	No	No	No	0	2017-2018
2017	402	No	No	No	Triplet C	Multiple	Female	C/S	31	1300	9	9	N/A	No	No	No	No	No	No	No	No	No	No	No	No	No	No	Multiple	1251-1500	30-32	No	No	No	No	0	2017-2018
2017	403	Yes	No	Yes	single	Single	Male	SVD	29	1500	6	9	N/A	No	No	No	No	No	No	No	No	No	No	No	No	No	No	Single	1251-1500	28-29	Yes	No	No	No	0	2017-2018
2017	404	No	No	Yes	single	Single	Female	SVD	27	930	3	7	N/A	No	No	No	Yes	Yes	Yes	Yes	No	No	Bilateral	No	No	No	Yes	Single	751-1000	26-27	No	Yes	No	I or II	2	2017-2018
2017	405	Yes	No	No	single	Single	Female	C/S	24	600	4	7	No	No	No	No	No	No	No	No	No	No	No	No	No	No	No	Single	500-750	24-25	Yes	No	No	No	0	2017-2018
2017	406	Yes	No	No	single	Single	Female	SVD	24	735	6	8	No	No	Yes	No	Yes	No	No	No	No	No	No	No	No	No	No	Single	500-750	24-25	Yes	No	No	No	0	2017-2018
2017	407	No	No	Yes	single	Single	Male	C/S	29	1000	5	8	N/A	No	Yes	No	Yes	Yes	No	No	No	No	No	No	No	No	No	Single	751-1000	28-29	No	No	No	No	0	2017-2018
2017	408	Yes	No	No	single	Single	Male	SVD	32	1885	9	9	No	No	No	No	No	No	No	No	No	No	No	No	No	No	No	Single	> 1500	30-32	Yes	No	No	No	0	2017-2018
2017	409	No	No	Yes	single	Single	Male	C/S	29	1300	6	9	N/A	No	No	No	Yes	No	No	No	No	No	No	No	No	No	No	Single	1251-1500	28-29	No	No	No	No	0	2017-2018
2017	410	Yes	No	Yes	single	Single	Female	C/S	31	1550	8	9	N/A	No	No	No	No	No	No	No	No	No	No	No	No	No	No	Single	> 1500	30-32	Yes	No	No	No	0	2017-2018
2017	411	Yes	No	No	single	Single	Female	SVD	24	650	6	8	N/A	No	Yes	No	Yes	No	Yes	No	No	No	No	No	No	No	No	Single	500-750	24-25	Yes	No	No	No	0	2017-2018
2017	412	Yes	No	Yes	single	Single	Male	SVD	32	1880	6	8	No	No	No	No	No	No	No	No	No	No	No	No	No	No	No	Single	> 1500	30-32	Yes	No	No	No	0	2017-2018
2017	413	Yes	No	Yes	single	Single	Male	C/S	31	1000	5	9	No	No	No	No	No	No	No	No	Yes	No	No	No	No	No	No	Single	751-1000	30-32	Yes	No	No	No	0	2017-2018
2017	414	Yes	No	No	single	Single	Female	C/S	32	1360	6	8	N/A	No	No	No	No	No	No	No	No	No	No	No	No	No	No	Single	1251-1500	30-32	Yes	No	No	No	0	2017-2018
2017	415	Yes	No	Yes	single	Single	Male	C/S	32	1600	6	8	N/A	No	No	No	No	No	No	No	No	No	No	No	No	No	No	Single	> 1500	30-32	Yes	No	No	No	0	2017-2018
2017	416	Yes	No	Yes	single	Single	Male	SVD	24	700	5	7	No	No	Yes	No	Yes	No	Yes	No	No	No	No	No	No	No	No	Single	500-750	24-25	Yes	No	No	No	0	2017-2018
2017	417	Yes	No	No	single	Single	Male	SVD	25	690	3	7	No	No	Yes	No	Yes	No	Yes	No	No	No	Bilateral	No	No	No	Yes	Single	500-750	24-25	Yes	Yes	No	I or II	2	2017-2018
2017	418	Yes	No	Yes	single	Single	Male	C/S	29	1270	7	8	No	No	No	No	Yes	No	Yes	No	No	No	Bilateral	No	No	No	Yes	Single	1251-1500	28-29	Yes	Yes	No	I or II	2	2017-2018
2017	419	Yes	Yes	No	single	Single	Male	C/S	28	800	1	2	N/A	Yes	No	No	Yes	No	No	Yes	No	No	left	No	No	No	Yes	Single	751-1000	28-29	Yes	Yes	No	I or II	2	2017-2018
2017	420	Yes	No	No	Twin A	Multiple	Male	C/S	31	1620	6	8	No	No	No	No	No	No	No	No	No	No	No	No	No	No	No	Multiple	> 1500	30-32	Yes	No	No	No	0	2017-2018
2018	421	Yes	No	No	single	Single	Female	SVD	31	1200	5	7	N/A	No	No	No	Yes	Yes	Yes	No	No	No	No	No	No	No	No	Single	1001-1250	30-32	Yes	No	No	No	0	2017-2018
2018	422	Yes	No	Yes	single	Single	Male	SVD	28	1135	6	8	N/A	No	No	No	No	No	Yes	No	No	No	No	No	No	No	No	Single	1001-1250	28-29	Yes	No	No	No	0	2017-2018
2018	423	Yes	No	No	single	Single	Male	C/S	25	1145	5	7	No	No	Yes	Yes	Yes	No	No	No	Yes	Yes	No	left	No	Yes	Yes	Single	1001-1250	24-25	Yes	Yes	Yes	Severe	3	2017-2018
2018	424	Yes	No	No	single	Single	Male	SVD	32	2500	5	7	No	No	No	No	Yes	No	No	No	No	No	No	No	No	No	No	Single	> 1500	30-32	Yes	No	No	No	0	2017-2018
2018	425	No	No	No	single	Single	Male	C/S	31	1375	8	9	No	No	No	No	No	No	No	No	No	No	No	No	No	No	No	Single	1251-1500	30-32	No	No	No	No	0	2017-2018
2018	426	Yes	No	Yes	single	Single	Male	SVD	31	1900	5	6	N/A	No	Yes	No	Yes	No	No	No	No	No	left	No	No	No	Yes	Single	> 1500	30-32	Yes	Yes	No	I or II	2	2017-2018
2018	427	Yes	No	Yes	single	Single	Male	SVD	29	1300	9	9	No	No	No	No	No	No	Yes	No	No	No	Bilateral	No	No	No	Yes	Single	1251-1500	28-29	Yes	Yes	No	I or II	2	2017-2018
2018	428	Yes	No	Yes	single	Single	Male	C/S	24	570	7	8	No	No	Yes	No	Yes	Yes	No	No	Yes	No	No	No	No	No	No	Single	500-750	24-25	Yes	No	No	No	0	2017-2018
2018	429	Yes	No	No	single	Single	Female	C/S	32	1675	7	9	N/A	No	No	No	No	No	No	No	No	No	No	No	No	No	No	Single	> 1500	30-32	Yes	No	No	No	0	2017-2018
2018	430	Yes	No	No	single	Single	Female	SVD	24	565	5	6	N/A	No	Yes	Yes	Yes	Yes	No	No	Yes	No	No	No	Bilateral	Yes	Yes	Single	500-750	24-25	Yes	Yes	Yes	Severe	4	2017-2018
2018	431	Yes	No	No	single	Single	Female	SVD	30	1260	8	7	No	No	No	No	Yes	No	No	No	No	No	No	No	No	No	No	Single	1251-1500	30-32	Yes	No	No	No	0	2017-2018
2018	432	Yes	No	No	single	Single	Male	SVD	30	750	6	9	No	No	No	No	No	Yes	No	No	No	No	No	No	No	No	No	Single	500-750	30-32	Yes	No	No	No	0	2017-2018
2018	433	Yes	Yes	Yes	single	Single	Female	C/S	30	750	6	9	N/A	No	No	No	Yes	No	No	No	Yes	No	No	No	No	No	No	Single	500-750	30-32	Yes	No	No	No	0	2017-2018
2018	434	Yes	Yes	Yes	single	Single	Female	C/S	28	795	5	8	N/A	No	No	No	No	No	No	No	Yes	No	No	No	No	No	No	Single	751-1000	28-29	Yes	No	No	No	0	2017-2018
2018	435	Yes	No	No	single	Single	Female	SVD	32	1260	5	8	No	No	Yes	No	No	No	No	No	No	No	No	No	No	No	No	Single	1251-1500	30-32	Yes	No	No	No	0	2017-2018
2018	436	Yes	No	No	Triplet A	Multiple	Male	C/S	30	1000	8	9	No	No	No	No	No	No	No	No	Yes	No	No	No	No	No	No	Multiple	751-1000	30-32	Yes	No	No	No	0	2017-2018
2018	437	Yes	No	Yes	single	Single	Female	SVD	30	1050	5	9	No	No	Yes	No	No	No	No	No	No	No	No	No	No	No	No	Single	1001-1250	30-32	Yes	No	No	No	0	2017-2018
2018	438	Yes	No	No	single	Single	Female	SVD	30	1355	5	8	No	No	No	No	No	No	No	No	No	No	No	No	No	No	No	Single	1251-1500	30-32	Yes	No	No	No	0	2017-2018
2018	439	Yes	No	No	single	Single	Male	SVD	26	750	7	8	No	No	Yes	No	No	No	No	No	Yes	No	No	No	No	No	No	Single	500-750	26-27	Yes	No	No	No	0	2017-2018
2018	440	Yes	No	No	single	Single	Female	C/S	31	1445	5	7	Yes	No	No	No	No	No	No	No	No	No	No	No	No	No	No	Single	1251-1500	30-32	Yes	No	No	No	0	2017-2018
2018	441	Yes	No	Yes	single	Single	Female	C/S	32	1290	7	7	No	No	No	No	No	No	No	No	Yes	No	No	No	No	No	No	Single	1251-1500	30-32	Yes	No	No	No	0	2017-2018
2018	442	Yes	No	No	single	Single	Male	C/S	28	1270	8	9	N/A	No	No	No	Yes	Yes	No	No	No	No	No	No	No	No	No	Single	1251-1500	28-29	Yes	No	No	No	0	2017-2018
2018	443	Yes	No	No	single	Single	Male	C/S	32	1895	4	6	No	No	No	No	Yes	No	No	No	No	No	No	No	No	No	No	Single	> 1500	30-32	Yes	No	No	No	0	2017-2018
2018	444	Yes	Yes	No	single	Single	Male	SVD	32	1305	8	8	No	No	No	No	Yes	No	No	No	No	No	No	No	No	No	No	Single	1251-1500	30-32	Yes	No	No	No	0	2017-2018
2018	445	Yes	No	No	single	Single	Female	SVD	31	1300	6	8	No	No	Yes	No	No	No	No	No	No	No	No	No	No	No	No	Single	1251-1500	30-32	Yes	No	No	No	0	2017-2018
2018	446	Yes	Yes	No	single	Single	Female	C/S	31	1700	3	9	No	No	No	No	No	Yes	No	No	No	No	No	No	No	No	No	Single	> 1500	30-32	Yes	No	No	No	0	2017-2018
2018	447	Yes	No	No	single	Single	Female	C/S	31	1300	6	8	N/A	No	No	No	No	No	No	No	No	No	No	No	No	No	No	Single	1251-1500	30-32	Yes	No	No	No	0	2017-2018
2018	448	No	No	No	Twin A	Multiple	Female	C/S	30	1360	6	8	N/A	No	No	No	Yes	No	No	No	Yes	No	No	No	No	No	No	Multiple	1251-1500	30-32	No	No	No	No	0	2017-2018
2018	449	No	No	No	Twin B	Multiple	Female	C/S	30	1285	5	8	No	No	Yes	No	Yes	No	No	No	Yes	No	No	No	No	No	No	Multiple	1251-1500	30-32	No	No	No	No	0	2017-2018
2018	450	Yes	No	No	single	Single	Female	SVD	31	1300	4	8	No	No	No	No	No	No	No	No	Yes	No	left	No	No	No	Yes	Single	1251-1500	30-32	Yes	Yes	No	I or II	2	2017-2018
2018	451	No	No	No	single	Single	Male	C/S	32	1830	7	8	N/A	No	No	Yes	No	No	No	No	No	No	No	No	No	No	No	Single	> 1500	30-32	No	No	No	No	0	2017-2018
2018	452	Yes	No	No	single	Single	Male	C/S	31	1600	6	8	N/A	No	No	No	Yes	No	No	No	Yes	No	No	No	No	No	No	Single	> 1500	30-32	Yes	No	No	No	0	2017-2018
2018	453	Yes	No	Yes	single	Single	Male	SVD	28	1150	6	8	No	No	Yes	No	Yes	No	No	No	No	No	No	No	No	No	No	Single	1001-1250	28-29	Yes	No	No	No	0	2017-2018
2018	454	No	No	No	Twin B	Multiple	Female	C/S	26	830	6	8	No	No	Yes	No	Yes	No	Yes	No	No	No	No	No	No	No	No	Multiple	751-1000	26-27	No	No	No	No	0	2017-2018
2018	455	Yes	No	No	single	Single	Male	SVD	24	620	2	5	No	No	Yes	Yes	Yes	Yes	Yes	No	Yes	No	right	No	left	Yes	Yes	Single	500-750	24-25	Yes	Yes	Yes	Severe	4	2017-2018
2018	456	Yes	Yes	No	single	Single	Female	C/S	32	1025	8	9	N/A	No	No	No	No	No	No	No	No	No	No	No	No	No	No	Single	1001-1250	30-32	Yes	No	No	No	0	2017-2018
2018	457	No	No	No	single	Single	Male	C/S	31	1600	6	8	N/A	No	No	No	No	No	No	No	No	No	No	No	No	No	No	Single	> 1500	30-32	No	No	No	No	0	2017-2018
2018	458	No	No	No	single	Single	Male	C/S	31	1680	3	7	No	No	No	No	No	No	No	No	No	No	No	No	No	No	No	Single	> 1500	30-32	No	No	No	No	0	2017-2018
2018	459	No	No	No	single	Single	Female	SVD	31	2200	9	9	N/A	No	No	No	No	No	No	No	No	No	No	No	No	No	No	Single	> 1500	30-32	No	No	No	No	0	2017-2018
2018	460	Yes	Yes	Yes	single	Single	Female	SVD	25	570	5	7	No	No	Yes	No	Yes	Yes	No	No	Yes	No	No	No	Bilateral	Yes	Yes	Single	500-750	24-25	Yes	Yes	Yes	Severe	4	2017-2018
2018	461	Yes	No	Yes	single	Single	Male	C/S	26	820	3	6	No	No	No	No	Yes	No	No	No	No	No	No	No	No	No	No	Single	751-1000	26-27	Yes	No	No	No	0	2017-2018
2018	462	No	No	No	single	Single	Male	C/S	30	1740	7	8	N/A	No	No	No	No	No	No	No	No	No	No	No	No	No	No	Single	> 1500	30-32	No	No	No	No	0	2017-2018
2018	463	Yes	No	No	single	Single	Male	C/S	31	1100	8	9	No	No	No	No	No	No	No	No	No	No	No	No	No	No	No	Single	1001-1250	30-32	Yes	No	No	No	0	2017-2018
2018	464	Yes	No	No	single	Single	Male	SVD	32	1360	5	8	No	No	No	No	No	No	No	No	No	No	No	No	No	No	No	Single	1251-1500	30-32	Yes	No	No	No	0	2017-2018
2018	465	No	No	No	single	Single	Male	C/S	27	1200	5	6	N/A	No	Yes	No	Yes	No	No	No	No	No	Bilateral	No	No	No	Yes	Single	1001-1250	26-27	No	Yes	No	I or II	2	2017-2018
2018	466	Yes	No	No	single	Single	Male	C/S	32	1350	5	6	No	No	Yes	No	No	No	No	No	No	No	No	No	No	No	No	Single	1251-1500	30-32	Yes	No	No	No	0	2017-2018
2018	467	Yes	No	Yes	single	Single	Male	C/S	32	1500	5	9	N/A	No	No	No	No	No	No	No	No	No	No	No	No	No	No	Single	1251-1500	30-32	Yes	No	No	No	0	2017-2018
2018	468	Yes	No	Yes	single	Single	Male	C/S	30	1000	7	9	N/A	No	No	No	No	No	No	No	No	No	No	No	No	No	No	Single	751-1000	30-32	Yes	No	No	No	0	2017-2018
2018	469	No	No	No	single	Single	Female	C/S	26	800	6	8	N/A	No	No	No	No	No	No	No	Yes	No	No	No	No	No	No	Single	751-1000	26-27	No	No	No	No	0	2017-2018
2018	470	Yes	No	Yes	Twin A	Multiple	Male	C/S	28	1210	7	8	N/A	No	No	No	Yes	No	No	No	No	No	No	No	No	No	No	Multiple	1001-1250	28-29	Yes	No	No	No	0	2017-2018
2018	471	Yes	No	No	Twin B	Multiple	Male	C/S	28	900	7	9	N/A	No	No	No	Yes	Yes	No	No	Yes	No	No	No	No	No	No	Multiple	751-1000	28-29	Yes	No	No	No	0	2017-2018
2018	472	Yes	No	No	single	Single	Male	SVD	32	1120	9	9	N/A	No	No	No	No	No	No	No	Yes	No	Bilateral	No	No	No	Yes	Single	1001-1250	30-32	Yes	Yes	No	I or II	2	2017-2018
2018	473	Yes	No	No	single	Single	Male	SVD	29	1660	7	8	N/A	No	No	No	Yes	No	No	No	No	No	No	No	No	No	No	Single	> 1500	28-29	Yes	No	No	No	0	2017-2018
2018	474	No	No	No	Triplet A	Multiple	Male	C/S	32	1552	8	9	N/A	No	No	No	No	No	No	No	No	No	No	No	No	No	No	Multiple	> 1500	30-32	No	No	No	No	0	2017-2018
2018	475	No	No	No	Triplet B	Multiple	Female	C/S	32	1470	8	9	No	No	No	No	No	No	No	No	No	No	No	No	No	No	No	Multiple	1251-1500	30-32	No	No	No	No	0	2017-2018
2018	476	No	No	No	Triplet C	Multiple	Male	C/S	32	1480	5	9	N/A	No	No	No	No	No	No	No	No	No	No	No	No	No	No	Multiple	1251-1500	30-32	No	No	No	No	0	2017-2018
2018	477	Yes	No	No	single	Single	Male	C/S	30	1600	7	9	N/A	No	No	No	Yes	No	No	No	No	No	No	No	No	No	No	Single	> 1500	30-32	Yes	No	No	No	0	2017-2018
2018	478	Yes	No	Yes	single	Single	Male	C/S	31	1560	7	8	N/A	No	No	No	Yes	No	No	No	Yes	No	No	No	No	No	No	Single	> 1500	30-32	Yes	No	No	No	0	2017-2018
2018	479	No	No	No	single	Single	Male	SVD	32	2400	7	9	N/A	No	No	No	Yes	No	Yes	No	No	No	No	No	No	No	No	Single	> 1500	30-32	No	No	No	No	0	2017-2018
2018	480	Yes	No	No	single	Single	Male	SVD	30	1650	3	7	No	No	Yes	No	Yes	No	No	No	Yes	No	No	No	No	No	No	Single	> 1500	30-32	Yes	No	No	No	0	2017-2018
2018	481	Yes	No	No	single	Single	Female	SVD	32	2160	9	9	N/A	No	No	No	No	No	No	No	No	No	No	No	No	No	No	Single	> 1500	30-32	Yes	No	No	No	0	2017-2018
2018	482	Yes	No	No	single	Single	Male	SVD	29	870	8	9	N/A	No	No	No	No	No	No	No	No	No	No	No	No	No	No	Single	751-1000	28-29	Yes	No	No	No	0	2017-2018
2018	483	Yes	No	Yes	single	Single	Female	C/S	26	650	7	8	N/A	No	Yes	No	Yes	Yes	Yes	No	Yes	No	No	No	No	No	No	Single	500-750	26-27	Yes	No	No	No	0	2017-2018
2018	484	Yes	No	Yes	single	Single	Male	SVD	28	1270	5	8	N/A	No	No	No	No	No	No	No	No	No	Bilateral	No	No	No	Yes	Single	1251-1500	28-29	Yes	Yes	No	I or II	2	2017-2018
2018	485	Yes	Yes	No	single	Single	Male	C/S	32	1320	8	9	N/A	No	No	No	No	No	Yes	No	No	No	No	No	No	No	No	Single	1251-1500	30-32	Yes	No	No	No	0	2017-2018
2018	486	Yes	Yes	Yes	single	Single	Male	C/S	29	1000	8	9	N/A	No	No	No	Yes	No	No	No	No	No	No	No	No	No	No	Single	751-1000	28-29	Yes	No	No	No	0	2017-2018
2018	487	Yes	No	No	single	Single	Male	C/S	31	1300	8	9	N/A	No	No	No	No	No	No	No	No	No	No	No	No	No	No	Single	1251-1500	30-32	Yes	No	No	No	0	2017-2018
2018	488	Yes	No	No	single	Single	Female	C/S	31	1450	1	5	No	Yes	No	Yes	Yes	Yes	No	No	Yes	No	No	No	left	Yes	Yes	Single	1251-1500	30-32	Yes	Yes	Yes	Severe	4	2017-2018
2018	489	Yes	No	No	Twin A	Multiple	Female	SVD	25	540	4	6	N/A	No	Yes	No	Yes	No	No	No	No	No	No	No	No	No	No	Multiple	500-750	24-25	Yes	No	No	No	0	2017-2018
2018	490	Yes	No	No	Twin A	Multiple	Male	SVD	25	620	6	7	N/A	No	Yes	No	Yes	No	No	No	No	No	No	No	No	No	No	Multiple	500-750	24-25	Yes	No	No	No	0	2017-2018
2018	491	No	No	No	single	Single	Male	C/S	30	1640	7	9	N/A	No	No	No	No	No	No	No	No	No	No	No	No	No	No	Single	> 1500	30-32	No	No	No	No	0	2017-2018
2018	492	No	No	Yes	single	Single	Male	C/S	30	1800	4	8	N/A	No	Yes	No	Yes	No	No	No	No	No	No	No	No	No	No	Single	> 1500	30-32	No	No	No	No	0	2017-2018
2018	493	Yes	No	No	single	Single	Female	SVD	32	1600	8	7	No	No	No	No	Yes	No	No	No	No	Yes	No	left	No	Yes	Yes	Single	> 1500	30-32	Yes	Yes	Yes	Severe	3	2017-2018
2018	494	Yes	No	No	single	Single	Male	SVD	32	2450	8	9	N/A	No	No	No	No	No	No	No	No	No	No	No	No	No	No	Single	> 1500	30-32	Yes	No	No	No	0	2017-2018
2018	495	Yes	No	No	single	Single	Female	SVD	26	640	5	8	No	No	No	No	Yes	No	No	No	Yes	No	No	No	No	No	No	Single	500-750	26-27	Yes	No	No	No	0	2017-2018
2018	496	Yes	No	No	single	Single	Male	C/S	32	2000	8	9	N/A	No	No	No	No	No	No	No	No	No	No	No	No	No	No	Single	> 1500	30-32	Yes	No	No	No	0	2017-2018
2018	497	Yes	No	No	single	Single	Female	SVD	28	1150	6	8	No	No	No	Yes	No	Yes	No	No	No	No	No	No	No	No	No	Single	1001-1250	28-29	Yes	No	No	No	0	2017-2018
2018	498	Yes	No	No	single	Single	Male	C/S	31	1170	7	7	N/A	No	No	No	Yes	No	No	No	No	No	No	No	No	No	No	Single	1001-1250	30-32	Yes	No	No	No	0	2017-2018
2018	499	Yes	No	No	single	Single	Male	C/S	31	1300	5	7	N/A	No	No	No	No	No	Yes	No	No	No	No	No	No	No	No	Single	1251-1500	30-32	Yes	No	No	No	0	2017-2018
2018	500	Yes	No	Yes	single	Single	Female	C/S	27	970	3	8	N/A	No	Yes	No	Yes	No	No	No	No	No	No	No	No	No	No	Single	751-1000	26-27	Yes	No	No	No	0	2017-2018
2018	501	Yes	No	No	single	Single	Female	C/S	30	1550	0	0	N/A	No	No	No	Yes	No	No	No	No	No	No	No	No	No	No	Single	> 1500	30-32	Yes	No	No	No	0	2017-2018
2018	502	No	No	No	single	Single	Male	C/S	32	1900	0	0	No	No	No	No	Yes	No	Yes	No	No	No	No	No	No	No	No	Single	> 1500	30-32	No	No	No	No	0	2017-2018
2018	503	Yes	No	No	single	Single	Female	SVD	27	950	7	8	No	No	No	No	No	No	No	No	No	No	No	No	No	No	No	Single	751-1000	26-27	Yes	No	No	No	0	2017-2018
2018	504	No	No	No	Twin A	Multiple	Male	C/S	27	1100	7	8	N/A	No	No	Yes	Yes	No	No	No	No	No	Bilateral	No	No	No	Yes	Multiple	1001-1250	26-27	No	Yes	No	I or II	2	2017-2018
2018	505	No	No	No	Twin B	Multiple	Male	C/S	27	1070	5	8	No	No	Yes	Yes	Yes	No	No	No	No	Yes	No	No	No	No	No	Multiple	1001-1250	26-27	No	No	No	No	0	2017-2018
2018	506	No	No	Yes	single	Single	Male	SVD	29	1270	6	8	N/A	No	No	No	Yes	No	No	No	No	No	No	No	No	No	No	Single	1251-1500	28-29	No	No	No	No	0	2017-2018
2018	507	No	Yes	No	single	Single	Male	SVD	31	1500	7	9	N/A	No	No	No	Yes	No	No	No	No	No	No	No	No	No	No	Single	1251-1500	30-32	No	No	No	No	0	2017-2018
2018	508	No	No	No	single	Single	Male	SVD	32	2000	0	0	No	No	No	No	Yes	No	No	No	No	No	No	No	No	No	No	Single	> 1500	30-32	No	No	No	No	0	2017-2018
2018	509	Yes	No	Yes	single	Single	Female	SVD	31	1200	7	8	N/A	No	No	No	No	No	No	No	No	No	No	No	No	No	No	Single	1001-1250	30-32	Yes	No	No	No	0	2017-2018
2018	510	No	No	No	single	Single	Female	C/S	30	1465	3	7	N/A	No	Yes	No	Yes	No	No	No	No	No	No	No	No	No	No	Single	1251-1500	30-32	No	No	No	No	0	2017-2018
2018	511	Yes	No	Yes	single	Single	Male	C/S	29	1750	9	9	N/A	No	No	No	Yes	No	No	No	No	No	No	No	No	No	No	Single	> 1500	28-29	Yes	No	No	No	0	2017-2018
2018	512	No	No	No	single	Single	Male	C/S	32	2070	8	9	N/A	No	No	No	Yes	No	No	No	No	No	No	No	No	No	No	Single	> 1500	30-32	No	No	No	No	0	2017-2018
2018	513	Yes	No	No	single	Single	Female	C/S	30	1250	7	8	N/A	No	No	No	No	No	No	No	No	No	No	No	No	No	No	Single	1001-1250	30-32	Yes	No	No	No	0	2017-2018
2018	514	Yes	No	No	single	Single	Male	SVD	30	1300	5	9	No	No	No	No	No	Yes	No	No	No	No	No	No	No	No	No	Single	1251-1500	30-32	Yes	No	No	No	0	2017-2018
2018	515	Yes	No	Yes	single	Single	Female	C/S	28	870	7	9	N/A	No	No	No	Yes	No	Yes	No	No	No	No	No	No	No	No	Single	751-1000	28-29	Yes	No	No	No	0	2017-2018
2018	516	Yes	No	No	single	Single	Male	C/S	32	2420	7	8	N/A	No	No	No	No	No	Yes	No	No	Yes	Bilateral	No	No	No	Yes	Single	> 1500	30-32	Yes	Yes	No	I or II	2	2017-2018
2018	517	Yes	No	No	single	Single	Male	SVD	31	1800	0	0	N/A	No	No	No	Yes	No	No	No	No	No	No	No	No	No	No	Single	> 1500	30-32	Yes	No	No	No	0	2017-2018
2018	518	Yes	No	No	single	Single	Male	SVD	31	1300	4	8	No	No	No	No	No	No	No	No	No	No	No	No	No	No	No	Single	1251-1500	30-32	Yes	No	No	No	0	2017-2018
2018	519	No	No	No	Twin A	Multiple	Male	C/S	31	1520	7	9	N/A	No	No	No	No	No	No	No	Yes	No	No	No	No	No	No	Multiple	> 1500	30-32	No	No	No	No	0	2017-2018
2018	520	Yes	No	Yes	single	Single	Female	SVD	30	1420	9	9	N/A	No	No	No	No	No	No	No	No	No	No	No	No	No	No	Single	1251-1500	30-32	Yes	No	No	No	0	2017-2018
2018	521	Yes	No	No	single	Single	Female	SVD	31	1350	3	7	No	No	No	No	Yes	No	No	No	No	No	No	No	No	No	No	Single	1251-1500	30-32	Yes	No	No	No	0	2017-2018
2018	522	Yes	No	No	single	Single	Female	C/S	28	830	2	7	N/A	No	No	No	Yes	No	No	No	No	No	No	No	No	No	No	Single	751-1000	28-29	Yes	No	No	No	0	2017-2018
2018	523	Yes	No	No	single	Single	Female	C/S	27	890	6	8	N/A	No	Yes	No	Yes	No	No	No	No	No	No	No	No	No	No	Single	751-1000	26-27	Yes	No	No	No	0	2017-2018
2018	524	No	No	No	single	Single	Male	SVD	28	740	5	7	N/A	No	No	No	Yes	Yes	Yes	No	No	No	Bilateral	No	No	No	Yes	Single	500-750	28-29	No	Yes	No	I or II	2	2017-2018
2018	525	Yes	No	Yes	single	Single	Female	C/S	27	880	6	9	No	No	Yes	No	Yes	No	No	No	Yes	No	No	No	No	No	No	Single	751-1000	26-27	Yes	No	No	No	0	2017-2018
2018	526	Yes	No	No	single	Single	Male	C/S	29	1540	5	9	N/A	No	No	No	Yes	No	No	No	No	No	right	No	No	No	Yes	Single	> 1500	28-29	Yes	Yes	No	I or II	2	2017-2018
2018	527	No	No	Yes	single	Single	Female	SVD	26	1100	8	9	N/A	No	No	No	No	No	No	No	No	No	No	No	No	No	No	Single	1001-1250	26-27	No	No	No	No	0	2017-2018
2018	528	Yes	No	No	single	Single	Male	C/S	32	1900	6	8	No	No	No	No	No	No	No	No	No	No	No	No	No	No	No	Single	> 1500	30-32	Yes	No	No	No	0	2017-2018
2018	529	Yes	No	No	single	Single	Female	SVD	24	530	5	7	No	No	Yes	No	No	Yes	Yes	Yes	Yes	No	Bilateral	No	No	No	Yes	Single	500-750	24-25	Yes	Yes	No	I or II	2	2017-2018
2018	530	Yes	No	No	single	Single	Male	SVD	32	1575	5	6	N/A	No	Yes	Yes	Yes	Yes	Yes	No	No	Yes	left	No	No	No	Yes	Single	> 1500	30-32	Yes	Yes	No	I or II	2	2017-2018
2018	531	No	No	No	single	Single	Male	C/S	28	1150	6	9	N/A	No	No	No	No	No	No	No	Yes	No	Bilateral	No	No	No	Yes	Single	1001-1250	28-29	No	Yes	No	I or II	2	2017-2018
2018	532	No	No	No	Twin A	Multiple	Male	C/S	28	1675	6	8	N/A	No	No	No	Yes	No	No	No	No	No	Bilateral	No	No	No	Yes	Multiple	> 1500	28-29	No	Yes	No	I or II	2	2017-2018
2018	533	Yes	No	No	single	Single	Male	C/S	28	560	6	8	No	No	Yes	No	No	No	No	No	Yes	No	No	No	No	No	No	Single	500-750	28-29	Yes	No	No	No	0	2017-2018
2018	534	Yes	No	No	single	Single	Female	SVD	32	1740	8	9	No	No	Yes	No	No	No	No	No	No	No	No	No	No	No	No	Single	> 1500	30-32	Yes	No	No	No	0	2017-2018
2018	535	Yes	No	No	single	Single	Male	C/S	29	1680	3	8	N/A	No	Yes	No	Yes	No	No	No	No	No	No	No	No	No	No	Single	> 1500	28-29	Yes	No	No	No	0	2017-2018
2018	536	No	Yes	Yes	single	Single	Male	C/S	24	500	5	8	No	No	No	No	No	Yes	No	No	Yes	No	Bilateral	No	No	No	Yes	Single	500-750	24-25	No	Yes	No	I or II	2	2017-2018
2018	537	Yes	Yes	No	single	Single	Male	C/S	31	1260	8	9	N/A	No	No	No	No	No	No	No	No	No	No	No	No	No	No	Single	1251-1500	30-32	Yes	No	No	No	0	2017-2018
2018	538	Yes	No	No	single	Single	Female	C/S	30	900	8	9	N/A	No	No	No	No	No	No	No	No	No	No	No	No	No	No	Single	751-1000	30-32	Yes	No	No	No	0	2017-2018
2018	539	Yes	No	No	single	Single	Female	SVD	26	820	4	7	N/A	No	Yes	No	No	No	No	No	No	Yes	right	No	No	No	Yes	Single	751-1000	26-27	Yes	Yes	No	I or II	2	2017-2018
2018	540	Yes	No	Yes	single	Single	Male	C/S	32	2000	5	7	N/A	No	No	No	No	No	No	No	No	No	No	No	No	No	No	Single	> 1500	30-32	Yes	No	No	No	0	2017-2018
2018	541	No	No	Yes	single	Single	Male	SVD	24	630	4	5	No	No	Yes	No	No	Yes	Yes	No	Yes	No	No	No	No	No	No	Single	500-750	24-25	No	No	No	No	0	2017-2018
2018	542	No	No	No	single	Single	Male	SVD	26	900	6	9	No	No	Yes	No	No	No	No	No	No	No	left	No	No	No	Yes	Single	751-1000	26-27	No	Yes	No	I or II	2	2017-2018
2018	543	No	No	No	single	Single	Male	C/S	32	1240	7	8	N/A	No	No	No	No	No	No	No	No	No	No	No	No	No	No	Single	1001-1250	30-32	No	No	No	No	0	2017-2018
2018	544	No	No	No	Twin A	Multiple	Male	SVD	32	1520	8	9	No	No	No	No	No	No	No	No	No	No	No	No	No	No	No	Multiple	> 1500	30-32	No	No	No	No	0	2017-2018
2018	545	No	No	No	single	Single	Male	SVD	32	1780	4	9	Yes	No	No	No	No	No	No	No	No	No	No	No	No	No	No	Single	> 1500	30-32	No	No	No	No	0	2017-2018
2018	546	Yes	No	No	single	Single	Male	C/S	29	1030	6	8	N/A	No	No	No	No	No	No	No	No	No	No	No	No	No	No	Single	1001-1250	28-29	Yes	No	No	No	0	2017-2018
2018	547	Yes	No	No	single	Single	Male	C/S	29	1200	3	7	N/A	No	Yes	No	No	No	No	No	No	No	No	No	No	No	No	Single	1001-1250	28-29	Yes	No	No	No	0	2017-2018
2018	548	No	No	No	single	Single	Female	C/S	30	1350	2	6	N/A	No	Yes	Yes	No	Yes	Yes	No	No	No	right	No	No	No	Yes	Single	1251-1500	30-32	No	Yes	No	I or II	2	2017-2018
2018	549	No	Yes	No	single	Single	Male	C/S	31	1900	3	7	N/A	No	No	No	No	No	No	No	No	No	No	No	No	No	No	Single	> 1500	30-32	No	No	No	No	0	2017-2018
2018	550	Yes	No	No	single	Single	Male	C/S	32	1300	6	8	N/A	No	No	No	No	No	No	No	Yes	No	No	No	No	No	No	Single	1251-1500	30-32	Yes	No	No	No	0	2017-2018
2018	551	Yes	No	No	single	Single	Male	SVD	28	1200	6	8	N/A	No	No	No	No	Yes	No	No	No	No	right	No	No	No	Yes	Single	1001-1250	28-29	Yes	Yes	No	I or II	2	2017-2018
2018	552	Yes	No	No	single	Single	Female	C/S	25	760	2	5	N/A	No	Yes	No	No	No	No	No	No	No	No	No	No	No	No	Single	751-1000	24-25	Yes	No	No	No	0	2017-2018
2018	553	No	No	No	single	Single	Female	C/S	30	1740	8	8	No	No	No	No	Yes	No	No	No	No	No	No	No	No	No	No	Single	> 1500	30-32	No	No	No	No	0	2017-2018
2018	554	No	No	No	single	Single	Male	SVD	26	1200	8	8	N/A	No	No	No	No	No	No	No	No	No	No	No	No	No	No	Single	1001-1250	26-27	No	No	No	No	0	2017-2018
2018	555	Yes	No	Yes	single	Single	Male	C/S	29	1340	6	8	N/A	No	No	No	No	No	No	No	No	No	No	No	No	No	No	Single	1251-1500	28-29	Yes	No	No	No	0	2017-2018
2018	556	Yes	No	No	Twin B	Multiple	Male	SVD	30	1580	6	8	No	No	Yes	No	Yes	No	No	No	No	No	left	No	No	No	Yes	Multiple	> 1500	30-32	Yes	Yes	No	I or II	2	2017-2018
2018	557	Yes	No	No	Twin B	Multiple	Male	C/S	30	1760	6	8	No	No	No	No	Yes	No	No	No	Yes	No	No	No	No	No	No	Multiple	> 1500	30-32	Yes	No	No	No	0	2017-2018
2018	558	No	No	Yes	single	Single	Female	SVD	31	1450	8	9	No	No	No	No	No	No	No	No	No	No	No	No	No	No	No	Single	1251-1500	30-32	No	No	No	No	0	2017-2018
2018	559	Yes	No	No	single	Single	Male	C/S	31	1520	8	8	N/A	No	No	No	No	No	No	No	No	No	No	No	No	No	No	Single	> 1500	30-32	Yes	No	No	No	0	2017-2018
2018	560	Yes	No	No	single	Single	Female	SVD	31	1400	7	9	N/A	No	No	No	No	Yes	No	No	No	No	No	No	No	No	No	Single	1251-1500	30-32	Yes	No	No	No	0	2017-2018
2018	561	No	No	No	single	Single	Female	SVD	24	720	5	9	N/A	No	Yes	Yes	No	Yes	Yes	Yes	Yes	No	No	No	No	No	No	Single	500-750	24-25	No	No	No	No	0	2017-2018
2018	562	Yes	Yes	Yes	single	Single	Male	C/S	29	1150	6	8	No	No	No	No	No	No	No	No	No	No	No	No	No	No	No	Single	1001-1250	28-29	Yes	No	No	No	0	2017-2018
2018	563	No	No	Yes	single	Single	Female	SVD	25	750	5	8	N/A	No	Yes	No	No	No	No	No	No	No	No	No	left	Yes	Yes	Single	500-750	24-25	No	Yes	Yes	Severe	4	2017-2018
2018	564	Yes	Yes	No	single	Single	Male	C/S	32	1004	2	6	No	No	No	No	No	No	No	No	Yes	No	No	No	No	No	No	Single	1001-1250	30-32	Yes	No	No	No	0	2017-2018
2018	565	Yes	No	No	single	Single	Male	C/S	30	1635	8	9	N/A	No	No	No	Yes	No	No	No	No	No	No	No	No	No	No	Single	> 1500	30-32	Yes	No	No	No	0	2017-2018
2018	566	Yes	No	No	single	Single	Male	C/S	27	1150	6	8	No	No	Yes	No	Yes	Yes	No	No	No	No	No	No	No	No	No	Single	1001-1250	26-27	Yes	No	No	No	0	2017-2018
2018	567	Yes	No	Yes	single	Single	Male	C/S	30	1550	8	9	N/A	No	No	No	No	No	No	No	No	No	No	No	No	No	No	Single	> 1500	30-32	Yes	No	No	No	0	2017-2018
2018	568	Yes	No	Yes	Twin B	Multiple	Male	C/S	30	1335	6	7	N/A	No	No	No	No	No	No	No	No	No	No	No	No	No	No	Multiple	1251-1500	30-32	Yes	No	No	No	0	2017-2018
2018	569	Yes	No	Yes	single	Single	Male	C/S	30	1500	8	8	N/A	No	No	No	No	No	No	No	No	No	No	No	No	No	No	Single	1251-1500	30-32	Yes	No	No	No	0	2017-2018
2018	570	No	No	No	single	Single	Female	C/S	28	900	5	8	N/A	No	No	No	No	No	No	No	No	No	No	Bilateral	No	Yes	Yes	Single	751-1000	28-29	No	Yes	Yes	Severe	3	2017-2018
2018	571	No	No	No	single	Single	Female	C/S	31	1195	8	9	No	No	No	No	No	No	No	No	No	No	No	No	No	No	No	Single	1001-1250	30-32	No	No	No	No	0	2017-2018
2018	572	Yes	No	No	single	Single	Female	C/S	31	1000	6	9	No	No	No	No	No	No	No	No	Yes	No	Bilateral	No	No	No	Yes	Single	751-1000	30-32	Yes	Yes	No	I or II	2	2017-2018
2018	573	No	No	No	single	Single	Male	C/S	31	1500	8	9	No	No	No	No	No	No	No	No	No	No	No	No	No	No	No	Single	1251-1500	30-32	No	No	No	No	0	2017-2018
2018	574	Yes	Yes	No	single	Single	Male	C/S	32	1500	8	8	No	No	No	No	No	No	No	No	Yes	No	No	No	No	No	No	Single	1251-1500	30-32	Yes	No	No	No	0	2017-2018
2018	575	Yes	No	No	single	Single	Male	SVD	31	1340	8	9	No	No	No	No	Yes	Yes	No	No	No	No	No	No	No	No	No	Single	1251-1500	30-32	Yes	No	No	No	0	2017-2018
2018	576	No	No	No	single	Single	Male	C/S	31	1500	7	9	No	No	No	No	No	No	No	No	No	No	No	No	No	No	No	Single	1251-1500	30-32	No	No	No	No	0	2017-2018
2018	577	No	No	Yes	single	Single	Female	C/S	29	1120	7	8	No	No	No	No	No	No	No	No	No	No	No	No	No	No	No	Single	1001-1250	28-29	No	No	No	No	0	2017-2018
2018	578	No	No	No	Twin A	Multiple	Male	C/S	32	1580	6	9	N/A	No	No	No	Yes	No	No	No	Yes	No	No	No	No	No	No	Multiple	> 1500	30-32	No	No	No	No	0	2017-2018
2018	579	Yes	No	No	Twin B	Multiple	Male	C/S	32	1500	6	9	No	No	No	No	Yes	No	No	No	No	No	No	No	No	No	No	Multiple	1251-1500	30-32	Yes	No	No	No	0	2017-2018
2018	580	No	No	No	Twin A	Multiple	Male	C/S	30	1740	6	8	N/A	No	No	No	No	No	No	No	No	No	No	No	No	No	No	Multiple	> 1500	30-32	No	No	No	No	0	2017-2018
2018	581	No	No	No	Twin B	Multiple	Male	C/S	30	1440	7	9	N/A	No	No	No	Yes	No	No	No	No	No	No	No	No	No	No	Multiple	1251-1500	30-32	No	No	No	No	0	2017-2018
2018	582	Yes	No	No	single	Single	Male	SVD	25	830	6	8	No	No	Yes	No	No	No	No	No	Yes	No	No	Bilateral	No	Yes	Yes	Single	751-1000	24-25	Yes	Yes	Yes	Severe	3	2017-2018
2018	583	No	No	No	Twin B	Multiple	Female	SVD	25	730	6	8	N/A	No	Yes	No	No	Yes	No	No	No	No	No	No	No	No	No	Multiple	500-750	24-25	No	No	No	No	0	2017-2018
2018	584	Yes	No	No	single	Single	Male	SVD	29	1500	6	7	No	No	No	No	No	No	No	No	No	No	No	No	No	No	No	Single	1251-1500	28-29	Yes	No	No	No	0	2017-2018
2018	585	Yes	No	Yes	single	Single	Male	SVD	29	1375	6	6	N/A	No	Yes	No	Yes	No	No	No	No	No	No	Bilateral	No	Yes	Yes	Single	1251-1500	28-29	Yes	Yes	Yes	Severe	3	2017-2018
2018	586	Yes	No	Yes	single	Single	Female	SVD	28	1400	6	8	No	No	No	No	Yes	Yes	No	No	No	No	No	No	No	No	No	Single	1251-1500	28-29	Yes	No	No	No	0	2017-2018
2018	587	Yes	No	No	Twin A	Multiple	Female	C/S	29	1050	6	7	No	No	Yes	No	No	Yes	No	No	No	No	No	No	No	No	No	Multiple	1001-1250	28-29	Yes	No	No	No	0	2017-2018
2018	588	No	No	No	single	Single	Female	SVD	25	675	0	0	No	No	Yes	Yes	Yes	No	No	No	No	No	No	No	No	No	No	Single	500-750	24-25	No	No	No	No	0	2017-2018
2018	589	Yes	No	No	single	Single	Male	C/S	31	1534	5	8	No	No	Yes	No	No	No	No	No	No	No	No	No	No	No	No	Single	> 1500	30-32	Yes	No	No	No	0	2017-2018
2018	590	Yes	No	Yes	single	Single	Male	SVD	29	1200	6	8	N/A	No	No	No	No	No	No	No	No	No	No	No	No	No	No	Single	1001-1250	28-29	Yes	No	No	No	0	2017-2018
2018	591	Yes	No	No	single	Single	Female	C/S	29	1400	5	6	No	No	Yes	No	No	No	No	No	Yes	No	No	No	No	No	No	Single	1251-1500	28-29	Yes	No	No	No	0	2017-2018
2018	592	No	No	No	single	Single	Male	SVD	31	1870	8	9	N/A	No	No	No	No	No	No	No	No	No	No	No	No	No	No	Single	> 1500	30-32	No	No	No	No	0	2017-2018
2018	593	No	No	No	single	Single	Male	C/S	30	1500	8	9	No	No	No	No	No	No	No	No	Yes	No	No	No	No	No	No	Single	1251-1500	30-32	No	No	No	No	0	2017-2018
2018	594	Yes	Yes	Yes	single	Single	Male	C/S	30	610	4	7	N/A	No	No	Yes	Yes	Yes	No	No	Yes	No	No	No	No	No	No	Single	500-750	30-32	Yes	No	No	No	0	2017-2018
2018	595	Yes	No	No	single	Single	Female	SVD	30	1225	0	0	No	No	Yes	No	No	No	No	No	No	No	left	No	No	No	Yes	Single	1001-1250	30-32	Yes	Yes	No	I or II	2	2017-2018
2018	596	Yes	No	Yes	single	Single	Female	C/S	27	1260	8	9	N/A	No	No	No	Yes	No	No	No	No	No	No	No	No	No	No	Single	1251-1500	26-27	Yes	No	No	No	0	2017-2018
2018	597	Yes	No	Yes	single	Single	Male	SVD	29	1375	7	9	No	No	No	No	No	No	No	No	No	No	No	No	No	No	No	Single	1251-1500	28-29	Yes	No	No	No	0	2017-2018
2018	598	Yes	No	No	single	Single	Female	SVD	25	750	3	6	No	No	No	No	Yes	No	Yes	No	No	No	No	No	No	No	No	Single	500-750	24-25	Yes	No	No	No	0	2017-2018
2018	599	Yes	No	No	single	Single	Male	SVD	30	2100	9	9	N/A	No	No	No	No	No	No	No	Yes	No	No	No	No	No	No	Single	> 1500	30-32	Yes	No	No	No	0	2017-2018
2018	600	Yes	No	Yes	single	Single	Female	SVD	25	941	2	1	No	No	No	No	No	No	No	No	No	No	No	No	No	No	No	Single	751-1000	24-25	Yes	No	No	No	0	2017-2018
2018	601	Yes	No	No	single	Single	Male	C/S	29	1260	5	8	N/A	No	No	No	No	No	No	No	No	No	No	No	No	No	No	Single	1251-1500	28-29	Yes	No	No	No	0	2017-2018
2018	602	Yes	No	No	single	Single	Male	SVD	30	1300	7	8	No	No	No	No	No	No	No	No	No	No	No	No	No	No	No	Single	1251-1500	30-32	Yes	No	No	No	0	2017-2018
2018	603	Yes	No	No	single	Single	Female	SVD	32	2000	7	8	N/A	No	No	No	No	No	No	No	No	No	No	No	No	No	No	Single	> 1500	30-32	Yes	No	No	No	0	2017-2018
2018	604	Yes	Yes	No	single	Single	Male	C/S	32	1368	9	9	No	No	No	No	No	No	No	No	No	No	Bilateral	No	No	No	Yes	Single	1251-1500	30-32	Yes	Yes	No	I or II	2	2017-2018
2018	605	No	No	No	single	Single	Male	C/S	30	1225	4	7	No	No	Yes	No	Yes	No	No	No	No	No	Bilateral	No	No	No	Yes	Single	1001-1250	30-32	No	Yes	No	I or II	2	2017-2018
2018	606	Yes	Yes	No	single	Single	Female	SVD	32	2000	6	8	N/A	No	No	No	Yes	No	No	No	No	No	No	No	No	No	No	Single	> 1500	30-32	Yes	No	No	No	0	2017-2018
2018	607	No	No	No	single	Single	Female	SVD	32	1830	7	8	N/A	No	No	Yes	Yes	Yes	No	No	Yes	No	No	No	No	No	No	Single	> 1500	30-32	No	No	No	No	0	2017-2018
2018	608	No	No	No	Twin A	Multiple	Male	C/S	32	2000	6	8	No	No	Yes	No	Yes	No	No	No	No	No	No	No	No	No	No	Multiple	> 1500	30-32	No	No	No	No	0	2017-2018
2018	609	No	No	No	Twin B	Multiple	Female	C/S	32	1380	7	9	No	No	No	No	No	No	No	No	No	No	No	No	No	No	No	Multiple	1251-1500	30-32	No	No	No	No	0	2017-2018
2018	610	Yes	No	No	single	Single	Female	SVD	32	2200	8	9	No	No	No	No	No	No	Yes	No	No	No	No	No	No	No	No	Single	> 1500	30-32	Yes	No	No	No	0	2017-2018
2018	611	No	No	Yes	single	Single	Female	SVD	31	1670	7	8	Yes	No	No	No	No	No	No	No	No	No	Bilateral	No	No	No	Yes	Single	> 1500	30-32	No	Yes	No	I or II	2	2017-2018
2018	612	No	Yes	No	single	Single	Male	C/S	32	1500	8	9	No	No	No	No	No	No	No	No	No	No	No	No	No	No	No	Single	1251-1500	30-32	No	No	No	No	0	2017-2018
2018	613	No	No	Yes	single	Single	Male	C/S	31	1730	5	9	N/A	No	No	No	No	No	No	No	No	No	No	No	No	No	No	Single	> 1500	30-32	No	No	No	No	0	2017-2018
2018	614	Yes	No	No	Twin B	Multiple	Male	C/S	32	1955	7	9	N/A	No	No	No	No	No	No	No	No	No	No	No	No	No	No	Multiple	> 1500	30-32	Yes	No	No	No	0	2017-2018
2018	615	Yes	No	No	single	Single	Male	C/S	27	850	0	0	No	No	No	No	Yes	No	No	No	No	No	No	No	No	No	No	Single	751-1000	26-27	Yes	No	No	No	0	2017-2018
2018	616	Yes	No	No	single	Single	Male	C/S	32	2135	7	9	N/A	No	No	No	No	No	No	No	No	No	No	No	No	No	No	Single	> 1500	30-32	Yes	No	No	No	0	2017-2018
2018	617	Yes	No	No	Twin A	Multiple	Female	C/S	30	1070	8	8	No	No	No	No	No	No	No	No	No	No	No	No	No	No	No	Multiple	1001-1250	30-32	Yes	No	No	No	0	2017-2018
2018	618	Yes	No	No	Twin B	Multiple	Female	C/S	30	1000	6	8	No	No	No	No	No	No	No	No	No	No	No	No	No	No	No	Multiple	751-1000	30-32	Yes	No	No	No	0	2017-2018
2018	619	No	No	No	single	Single	Male	SVD	32	2230	6	9	N/A	No	No	No	No	No	No	No	No	No	No	No	No	No	No	Single	> 1500	30-32	No	No	No	No	0	2017-2018
2018	620	Yes	Yes	Yes	Quadruplet A	Multiple	Male	C/S	30	1310	6	9	No	No	No	No	No	No	No	No	No	No	No	No	No	No	No	Multiple	1251-1500	30-32	Yes	No	No	No	0	2017-2018
2018	621	Yes	Yes	Yes	Quadruplet B	Multiple	Male	C/S	30	1360	6	8	No	No	No	No	No	No	No	No	No	No	No	No	No	No	No	Multiple	1251-1500	30-32	Yes	No	No	No	0	2017-2018
2018	622	Yes	Yes	Yes	Quadruplet C	Multiple	Female	C/S	30	1315	8	9	No	No	No	No	No	No	No	No	No	No	No	No	No	No	No	Multiple	1251-1500	30-32	Yes	No	No	No	0	2017-2018
2018	623	Yes	Yes	Yes	Quadruplet D	Multiple	Female	C/S	30	1075	6	9	No	No	No	No	Yes	No	No	No	No	No	No	No	No	No	No	Multiple	1001-1250	30-32	Yes	No	No	No	0	2017-2018
2018	624	Yes	No	No	single	Single	Male	C/S	31	1025	3	7	N/A	No	No	No	No	No	No	No	Yes	No	No	No	No	No	No	Single	1001-1250	30-32	Yes	No	No	No	0	2017-2018
2018	625	Yes	No	Yes	Twin A	Multiple	Male	C/S	30	750	5	8	N/A	No	Yes	Yes	Yes	Yes	No	No	Yes	No	Bilateral	No	No	No	Yes	Multiple	500-750	30-32	Yes	Yes	No	I or II	2	2017-2018
2018	626	Yes	No	Yes	Twin B	Multiple	Male	C/S	30	1500	6	8	No	No	No	No	Yes	No	No	No	Yes	No	No	No	No	No	No	Multiple	1251-1500	30-32	Yes	No	No	No	0	2017-2018
2018	627	Yes	No	Yes	single	Single	Female	SVD	26	770	3	6	No	No	Yes	Yes	Yes	No	No	No	No	No	No	No	No	No	No	Single	751-1000	26-27	Yes	No	No	No	0	2017-2018
2018	628	Yes	No	Yes	single	Single	Female	C/S	29	530	6	8	No	No	No	No	Yes	No	Yes	No	Yes	No	No	No	No	No	No	Single	500-750	28-29	Yes	No	No	No	0	2017-2018
2018	629	Yes	No	Yes	single	Single	Male	SVD	32	1495	8	9	No	No	No	No	No	No	No	No	No	No	No	Bilateral	No	Yes	Yes	Single	1251-1500	30-32	Yes	Yes	Yes	Severe	3	2017-2018
2018	630	Yes	No	No	single	Single	Female	C/S	32	1770	6	9	No	No	No	No	No	No	No	No	No	No	No	No	No	No	No	Single	> 1500	30-32	Yes	No	No	No	0	2017-2018
2018	631	No	No	No	single	Single	Female	SVD	25	820	3	7	No	No	Yes	No	Yes	No	No	No	No	No	Bilateral	No	No	No	Yes	Single	751-1000	24-25	No	Yes	No	I or II	2	2017-2018
2018	632	Yes	No	No	single	Single	Male	SVD	31	2412	9	9	N/A	No	No	No	No	No	No	No	No	No	No	No	No	No	No	Single	> 1500	30-32	Yes	No	No	No	0	2017-2018
2018	633	Yes	No	No	single	Single	Male	SVD	32	1940	7	8	N/A	No	No	No	Yes	No	Yes	No	No	No	No	No	No	No	No	Single	> 1500	30-32	Yes	No	No	No	0	2017-2018
2018	634	Yes	No	Yes	single	Single	Male	SVD	26	900	5	7	No	No	Yes	Yes	Yes	No	No	No	No	No	right	No	No	No	Yes	Single	751-1000	26-27	Yes	Yes	No	I or II	2	2017-2018
2018	635	Yes	Yes	Yes	single	Single	Male	SVD	29	1000	8	9	N/A	No	No	No	Yes	No	No	No	No	No	No	No	No	No	No	Single	751-1000	28-29	Yes	No	No	No	0	2017-2018
2018	636	Yes	No	No	Twin B	Multiple	Male	C/S	30	1800	6	9	No	No	No	No	No	No	No	No	No	No	No	No	No	No	No	Multiple	> 1500	30-32	Yes	No	No	No	0	2017-2018
2018	637	Yes	No	No	Twin A	Multiple	Male	C/S	30	1650	8	9	No	No	No	No	Yes	No	No	No	No	No	No	No	No	No	No	Multiple	> 1500	30-32	Yes	No	No	No	0	2017-2018
2018	638	No	No	Yes	Twin B	Multiple	Female	SVD	28	1130	7	8	No	No	No	No	Yes	No	No	No	No	No	No	No	No	No	No	Multiple	1001-1250	28-29	No	No	No	No	0	2017-2018
2018	639	Yes	No	Yes	single	Single	Male	C/S	29	1400	5	8	No	No	Yes	No	Yes	No	No	No	No	No	No	No	No	No	No	Single	1251-1500	28-29	Yes	No	No	No	0	2017-2018
2018	640	No	No	No	single	Single	Male	C/S	32	1930	9	9	N/A	No	No	No	Yes	No	No	No	No	No	No	No	No	No	No	Single	> 1500	30-32	No	No	No	No	0	2017-2018
